# Supplementary material for: NLK facilitates Caspase‐8 activation to drive macrophage PANoptosis in sepsis
Source: Clin Transl Med. 2026 Feb 11;16(2):e70616. doi: 10.1002/ctm2.70616 (PMC12894773; doi:10.1002/ctm2.70616)
Supplement: Supplementary file 4 — Supporting Information [file CTM2-16-e70616-s006.xlsx]

## Sheet: Profile
Exp Date: 2024/4/21 21:13:24
Pre-cycling Temp.	95
Pre-cycling Time (s)	180
42	Cycles
Cycling Temp.	95	60
Cycling Time (s)	5	30
Cycling Detect at		*
Post-cycling Temp.
Post-cycling Time (s)
Melt Curve Start Temp.	60
Melt Curve End Temp.	95
Melt Curve Mode	Normal
Channel	Green

## Sheet: Dye
Assay	Dye
ACTIN
NLK

## Sheet: Result
No.	Row	Col	Sample	Assay	Ct Value	Melt Temp.	Ct R^2	Tm R^2	Threshold	Sample Type	Quantity
1	A	1	WT	ACTIN	16.45	90.29	0.9999	0.9974	0.1	Unknown	Undetermined
2	A	2	WT	ACTIN	16.524	90.29	0.9999	0.9978	0.1	Unknown	Undetermined
3	A	3	WT	ACTIN	16.495	90.28	0.9999	0.9981	0.1	Unknown	Undetermined
4	A	4	WTLPS	ACTIN	17.188	90.33	0.9999	0.9983	0.1	Unknown	Undetermined
5	A	5	WTLPS	ACTIN	17.192	90.4	0.9999	0.9983	0.1	Unknown	Undetermined
6	A	6	WTLPS	ACTIN	17.231	90.45	0.9999	0.9981	0.1	Unknown	Undetermined
7	A	7	NKO	ACTIN	15.109	90.43	0.9999	0.9982	0.1	Unknown	Undetermined
8	A	8	NKO	ACTIN	15.113	90.36	0.9999	0.9984	0.1	Unknown	Undetermined
9	A	9	NKO	ACTIN	15.112	90.33	0.9999	0.998	0.1	Unknown	Undetermined
10	A	10	NKOLPS	ACTIN	16.738	90.23	0.9999	0.9981	0.1	Unknown	Undetermined
11	A	11	NKOLPS	ACTIN	16.733	90.2	0.9999	0.9984	0.1	Unknown	Undetermined
12	A	12	NKOLPS	ACTIN	16.681	90.13	0.9999	0.9975	0.1	Unknown	Undetermined
13	B	1	WT	NLK	26.451	84.62	1	0.9994	0.1	Unknown	Undetermined
14	B	2	WT	NLK	26.366	84.58	1	0.9997	0.1	Unknown	Undetermined
15	B	3	WT	NLK	26.33	84.62	1	0.9996	0.1	Unknown	Undetermined
16	B	4	WTLPS	NLK	25.955	84.68	0.9999	0.9995	0.1	Unknown	Undetermined
17	B	5	WTLPS	NLK	25.871	84.85	0.9999	0.9984	0.1	Unknown	Undetermined
18	B	6	WTLPS	NLK	25.859	85.32	1	0.9975	0.1	Unknown	Undetermined
19	B	7	NKO	NLK	31.709	84.57	1	0.9996	0.1	Unknown	Undetermined
20	B	8	NKO	NLK	31.727	84.62	0.9999	0.9998	0.1	Unknown	Undetermined
21	B	9	NKO	NLK	31.499	84.43	0.9999	0.9993	0.1	Unknown	Undetermined
22	B	10	NKOLPS	NLK	30.361	84.31	0.9999	0.9997	0.1	Unknown	Undetermined
23	B	11	NKOLPS	NLK	30.323	84.09	0.9999	0.9998	0.1	Unknown	Undetermined
24	B	12	NKOLPS	NLK	29.962	84.17	0.9999	0.9997	0.1	Unknown	Undetermined
Late Amplification or Not Amplified
We used a fitting strategy to calculate Ct and Tm values, which is more accurate than thresholding method.
Usually, Rsq(Ct)<0.99 suggests a poorly-amplified data or an empty well, even though the most possible Ct are listed here.
Also, Rsq(Tm)<0.99 suggests an empty well or an unamplified well.
Thanks for using and enjoy your data!

## Sheet: Summary
Sample	Assay	Ct Value	Ct Std	Melt Temp.	Quantity
WT	ACTIN	16.49	0.03	90.29	Undetermined
WTLPS	ACTIN	17.204	0.02	90.4	Undetermined
NKO	ACTIN	15.111	0.002	90.37	Undetermined
NKOLPS	ACTIN	16.717	0.026	90.19	Undetermined
WT	NLK	26.382	0.051	84.61	Undetermined
WTLPS	NLK	25.895	0.042	84.95	Undetermined
NKO	NLK	31.645	0.103	84.54	Undetermined
NKOLPS	NLK	30.215	0.18	84.19	Undetermined

## Sheet: Raw Data
No.	Row	Col	Dye	Cycle 1	Cycle 2	Cycle 3	Cycle 4	Cycle 5	Cycle 6	Cycle 7	Cycle 8	Cycle 9	Cycle 10	Cycle 11	Cycle 12	Cycle 13	Cycle 14	Cycle 15	Cycle 16	Cycle 17	Cycle 18	Cycle 19	Cycle 20	Cycle 21	Cycle 22	Cycle 23	Cycle 24	Cycle 25	Cycle 26	Cycle 27	Cycle 28	Cycle 29	Cycle 30	Cycle 31	Cycle 32	Cycle 33	Cycle 34	Cycle 35	Cycle 36	Cycle 37	Cycle 38	Cycle 39	Cycle 40	Cycle 41	Cycle 42
1	A	1		0.095148	0.094665	0.094471	0.09568	0.095245	0.095197	0.094858	0.094906	0.096503	0.095971	0.097132	0.099018	0.102646	0.110773	0.12572	0.15305	0.200938	0.279302	0.386688	0.503023	0.601799	0.671649	0.716925	0.744304	0.763556	0.77444	0.783195	0.788662	0.789968	0.78721	0.790209	0.791177	0.790983	0.79079	0.791902	0.789435	0.786582	0.788903	0.789968	0.787646	0.788613	0.791322
2	A	2		0.112239	0.11202	0.110489	0.111626	0.111101	0.110795	0.110139	0.110226	0.111233	0.110576	0.111364	0.112939	0.116921	0.124316	0.138844	0.164924	0.21227	0.287315	0.39369	0.510305	0.609417	0.680655	0.727738	0.755306	0.775128	0.786374	0.793813	0.799851	0.799982	0.799589	0.801383	0.802433	0.80182	0.801995	0.799807	0.798976	0.797007	0.798495	0.797707	0.797182	0.797838	0.798451
3	A	3		0.073353	0.073481	0.072801	0.074161	0.073396	0.072886	0.073141	0.072291	0.073991	0.073353	0.074543	0.076796	0.08045	0.088228	0.101742	0.128304	0.176286	0.252529	0.359711	0.476626	0.574373	0.646239	0.689673	0.715937	0.733999	0.747429	0.752784	0.758011	0.760518	0.759584	0.759754	0.760646	0.760093	0.762176	0.760178	0.759159	0.757969	0.758819	0.758181	0.756821	0.759754	0.757629
4	A	4		0.074259	0.074334	0.074184	0.074071	0.074823	0.074071	0.074146	0.073733	0.07471	0.074259	0.075273	0.076776	0.078954	0.084438	0.093603	0.111182	0.144424	0.201517	0.292041	0.408031	0.526086	0.62416	0.690531	0.73275	0.762198	0.780528	0.790144	0.798069	0.803441	0.803366	0.805356	0.806295	0.806934	0.80776	0.806934	0.802952	0.803741	0.805469	0.804943	0.804192	0.804492	0.805319
5	A	5		0.094654	0.095338	0.094153	0.095703	0.095201	0.094609	0.09429	0.093652	0.094335	0.094563	0.095019	0.095976	0.097389	0.103359	0.112428	0.128515	0.160735	0.213508	0.298501	0.408604	0.519027	0.61122	0.672606	0.711753	0.737411	0.754956	0.763341	0.771362	0.775373	0.776102	0.776056	0.777423	0.776421	0.780112	0.778882	0.776466	0.774051	0.775828	0.775965	0.774598	0.776785	0.776512
6	A	6		0.080827	0.080501	0.078991	0.080583	0.07993	0.079971	0.079399	0.078869	0.079522	0.079481	0.079563	0.080623	0.082255	0.086336	0.092619	0.105757	0.130401	0.171243	0.236403	0.321351	0.40834	0.481293	0.530825	0.560774	0.582439	0.596352	0.604961	0.610266	0.612999	0.612714	0.614305	0.613571	0.614183	0.614509	0.614264	0.612836	0.611775	0.612795	0.612469	0.611571	0.612306	0.611694
7	A	7		0.084531	0.08491	0.083814	0.084699	0.084404	0.08373	0.084067	0.084025	0.084868	0.08609	0.088113	0.092284	0.100796	0.117231	0.147655	0.197168	0.276052	0.372171	0.469723	0.547638	0.597741	0.63297	0.653238	0.665754	0.674982	0.682314	0.683789	0.688087	0.687877	0.685938	0.687961	0.687329	0.687792	0.688762	0.686697	0.684168	0.684548	0.684168	0.683958	0.682525	0.68282	0.684548
8	A	8		0.097654	0.097	0.096468	0.097122	0.096632	0.095692	0.095405	0.095692	0.096836	0.097654	0.099248	0.103049	0.111266	0.126145	0.153736	0.200253	0.271828	0.36147	0.451684	0.521297	0.567201	0.599698	0.618133	0.629129	0.63759	0.642045	0.645356	0.648708	0.649648	0.64834	0.647646	0.649035	0.647973	0.649362	0.6474	0.644989	0.643558	0.644702	0.643844	0.642577	0.642863	0.643762
9	A	9		0.149413	0.149794	0.149286	0.150642	0.150557	0.150218	0.150049	0.150981	0.152464	0.152634	0.154837	0.159668	0.168651	0.186788	0.218992	0.273656	0.358151	0.462096	0.569558	0.653629	0.709691	0.747574	0.769651	0.781728	0.793762	0.800458	0.803678	0.807195	0.808848	0.807026	0.806687	0.808805	0.807873	0.807492	0.808382	0.805585	0.804102	0.804992	0.805627	0.803466	0.805458	0.803763
10	A	10		0.081779	0.081268	0.079953	0.080391	0.079771	0.079844	0.079479	0.079223	0.079771	0.079479	0.080355	0.08145	0.083969	0.089628	0.09985	0.119674	0.155489	0.212661	0.298237	0.397174	0.487058	0.554014	0.597313	0.625169	0.642985	0.656128	0.662371	0.669965	0.671315	0.670695	0.672447	0.672739	0.671096	0.672812	0.672484	0.66949	0.669453	0.669855	0.669782	0.669015	0.66865	0.669453
11	A	11		0.126876	0.126392	0.124133	0.126392	0.125585	0.124832	0.124025	0.123702	0.125316	0.124455	0.124778	0.126445	0.131232	0.138116	0.15124	0.177163	0.224977	0.301242	0.414457	0.543914	0.662077	0.748561	0.806325	0.841768	0.865917	0.882375	0.890066	0.899317	0.90292	0.89964	0.904749	0.902544	0.901415	0.902114	0.900608	0.897273	0.895552	0.897542	0.897112	0.895283	0.895821	0.896843
12	A	12		0.073021	0.072581	0.072097	0.073065	0.072361	0.071658	0.07179	0.071218	0.072713	0.072229	0.072449	0.074339	0.077241	0.082033	0.092891	0.111839	0.145382	0.20007	0.281664	0.375214	0.457775	0.519541	0.559722	0.582055	0.601442	0.61085	0.61806	0.623159	0.625181	0.623291	0.626544	0.626105	0.626017	0.627467	0.625401	0.625357	0.62483	0.625445	0.625709	0.624258	0.625137	0.624654
13	B	1		0.066409	0.067489	0.066792	0.067106	0.066966	0.066897	0.066966	0.06721	0.066757	0.066897	0.066339	0.066827	0.066374	0.065921	0.066513	0.066304	0.066339	0.066374	0.066688	0.066722	0.067489	0.069614	0.073621	0.081426	0.095746	0.123515	0.173722	0.256298	0.371938	0.499181	0.609177	0.686178	0.731333	0.757395	0.773283	0.783805	0.787603	0.794955	0.796976	0.798021	0.80053	0.799519
14	B	2		0.052051	0.052448	0.052412	0.051727	0.05216	0.051727	0.051691	0.051223	0.051331	0.051511	0.051223	0.050647	0.050899	0.050106	0.050935	0.050575	0.050827	0.050647	0.050322	0.050503	0.050719	0.053276	0.057563	0.065271	0.080076	0.107813	0.157523	0.23868	0.352581	0.474046	0.575808	0.644898	0.686935	0.714816	0.72872	0.737077	0.742408	0.748712	0.751414	0.752819	0.757141	0.756277
15	B	3		0.072697	0.073264	0.072351	0.072162	0.072414	0.072351	0.072351	0.07169	0.071847	0.071406	0.071028	0.071217	0.071501	0.071154	0.071406	0.071595	0.071501	0.07128	0.071438	0.071658	0.072131	0.07443	0.078336	0.085517	0.09966	0.126622	0.173302	0.249874	0.356558	0.470045	0.564791	0.628985	0.668137	0.692579	0.70795	0.714628	0.72266	0.726219	0.729999	0.730314	0.734755	0.73403
16	B	4		0.069772	0.070059	0.069526	0.069199	0.068994	0.068666	0.068871	0.068133	0.068584	0.068912	0.068297	0.06883	0.068666	0.068543	0.068584	0.067847	0.068338	0.068543	0.068912	0.069158	0.069485	0.072558	0.078622	0.088659	0.107997	0.145526	0.208088	0.305269	0.42949	0.548918	0.642085	0.701737	0.736644	0.759423	0.774009	0.781752	0.786873	0.792937	0.79601	0.796993	0.79941	0.801049
17	B	5		0.049627	0.049852	0.049514	0.048989	0.049102	0.049402	0.049177	0.048539	0.048389	0.048501	0.048501	0.048501	0.048689	0.048014	0.048276	0.048614	0.048614	0.048539	0.048089	0.049327	0.049964	0.052928	0.057954	0.06827	0.087325	0.123598	0.184591	0.277805	0.395476	0.503732	0.588094	0.642222	0.673544	0.694812	0.708579	0.716043	0.718969	0.724146	0.729322	0.729847	0.732586	0.732248
18	B	6		0.06349	0.064042	0.063821	0.063123	0.062939	0.062939	0.06338	0.06213	0.062865	0.06202	0.062571	0.062314	0.062387	0.06202	0.062057	0.06224	0.061946	0.062351	0.062057	0.062976	0.063343	0.066284	0.072166	0.081946	0.100621	0.136355	0.196905	0.288409	0.403294	0.510202	0.590824	0.643395	0.67571	0.695452	0.708283	0.713908	0.719532	0.724385	0.727216	0.727878	0.730414	0.730561
19	B	7		0.081742	0.081774	0.080597	0.080629	0.080215	0.080024	0.080342	0.079865	0.079292	0.079992	0.078879	0.079388	0.079165	0.079292	0.079133	0.078942	0.07872	0.078051	0.077956	0.078115	0.077224	0.077829	0.078115	0.078306	0.078083	0.079642	0.080056	0.082188	0.087406	0.094693	0.110761	0.141403	0.192504	0.269314	0.358757	0.438558	0.496627	0.531469	0.552787	0.563542	0.571306	0.576906
20	B	8		0.092126	0.092267	0.091667	0.091172	0.090925	0.090819	0.091419	0.090607	0.090466	0.090749	0.090148	0.090501	0.090607	0.090148	0.090042	0.090113	0.090254	0.088771	0.088489	0.089407	0.088524	0.088489	0.08916	0.089725	0.089407	0.090749	0.092196	0.095198	0.100636	0.109816	0.128284	0.1625	0.220621	0.308121	0.412253	0.507027	0.572352	0.611723	0.631603	0.642196	0.649188	0.653319
21	B	9		0.090021	0.089222	0.088859	0.088205	0.087552	0.08737	0.087624	0.087298	0.086825	0.087298	0.08668	0.086934	0.086208	0.085482	0.08639	0.08599	0.0857	0.085155	0.08461	0.084574	0.083448	0.084102	0.084392	0.084828	0.084792	0.086136	0.087261	0.090421	0.096013	0.105527	0.125681	0.162285	0.221803	0.307757	0.403443	0.484748	0.541361	0.57506	0.59456	0.605999	0.614678	0.619435
22	B	10		0.076852	0.076888	0.076641	0.076005	0.075617	0.075405	0.075582	0.07477	0.074946	0.074911	0.074311	0.074487	0.07477	0.073428	0.073887	0.073534	0.073817	0.073322	0.073463	0.07304	0.07244	0.072299	0.072828	0.073887	0.074734	0.077382	0.080912	0.088714	0.103717	0.1303	0.178769	0.258022	0.368165	0.488792	0.58912	0.653264	0.690684	0.713101	0.726551	0.734246	0.740177	0.743707
23	B	11		0.073901	0.073789	0.073567	0.073084	0.073121	0.072972	0.072675	0.072044	0.072193	0.072193	0.071598	0.072081	0.071635	0.071784	0.071598	0.071747	0.070744	0.070781	0.070781	0.069964	0.069704	0.069482	0.069964	0.070744	0.071041	0.074309	0.077466	0.085339	0.099413	0.123812	0.170492	0.246546	0.350527	0.461156	0.550802	0.610591	0.643642	0.664179	0.674985	0.679367	0.685049	0.687797
24	B	12		0.124351	0.124562	0.12338	0.122324	0.122324	0.121648	0.122113	0.121226	0.120931	0.121268	0.120508	0.119579	0.119622	0.118819	0.119284	0.119073	0.118988	0.118693	0.118566	0.118524	0.117004	0.11751	0.118651	0.118819	0.120086	0.123802	0.128615	0.1382	0.157708	0.191656	0.251911	0.346367	0.466199	0.58105	0.665625	0.718363	0.747963	0.765655	0.776591	0.781996	0.788414	0.791369

## Sheet: Melt Data
No.	Row	Col	MT
				59.12	59.18	59.28	59.4	59.54	59.69	59.83	60	60.17	60.35	60.52	60.7	60.88	61.06	61.24	61.4	61.57	61.76	61.94	62.12	62.3	62.48	62.66	62.84	63	63.18	63.35	63.53	63.72	63.89	64.08	64.25	64.44	64.62	64.8	64.95	65.13	65.31	65.49	65.67	65.85	66.03	66.21	66.39	66.57	66.73
1	A	1	90.2906	0.108766	0.108692	0.107954	0.107738	0.107209	0.106502	0.105487	0.105512	0.105149	0.104521	0.104435	0.102977	0.103075	0.102411	0.101956	0.101408	0.100941	0.100971	0.099833	0.099575	0.09931	0.098609	0.098418	0.097828	0.097342	0.096616	0.096253	0.096118	0.094918	0.094899	0.094653	0.093971	0.093005	0.092592	0.092217	0.091953	0.091011	0.091067	0.090353	0.089935	0.090003	0.089283	0.088477	0.087985	0.087892	0.087314
				59.16	59.22	59.32	59.44	59.58	59.73	59.87	60.04	60.21	60.39	60.56	60.74	60.92	61.1	61.28	61.44	61.61	61.8	61.98	62.16	62.34	62.52	62.7	62.88	63.04	63.22	63.39	63.57	63.76	63.93	64.12	64.29	64.48	64.66	64.84	64.99	65.17	65.35	65.53	65.71	65.89	66.07	66.25	66.43	66.61	66.77
2	A	2	90.2887	0.119027	0.118208	0.118135	0.117438	0.117225	0.116703	0.11552	0.115277	0.114822	0.114027	0.113554	0.112613	0.112401	0.1116	0.111127	0.110496	0.110417	0.109931	0.109233	0.108645	0.107832	0.107668	0.107085	0.106679	0.105938	0.105453	0.104713	0.104628	0.103699	0.103475	0.102929	0.102395	0.101587	0.100981	0.100592	0.100295	0.099627	0.098984	0.098529	0.098383	0.097649	0.097461	0.09646	0.095968	0.09595	0.095635
				59.15	59.21	59.31	59.43	59.57	59.72	59.86	60.03	60.2	60.38	60.55	60.73	60.91	61.09	61.27	61.43	61.6	61.79	61.97	62.15	62.33	62.51	62.69	62.87	63.03	63.21	63.38	63.56	63.75	63.92	64.11	64.28	64.47	64.65	64.83	64.98	65.16	65.34	65.52	65.7	65.88	66.06	66.24	66.42	66.6	66.76
3	A	3	90.2808	0.116429	0.116133	0.115795	0.115209	0.115118	0.113765	0.113596	0.112919	0.112369	0.112303	0.111384	0.11072	0.110061	0.109336	0.109457	0.108321	0.108025	0.107952	0.107101	0.106237	0.105886	0.105493	0.104641	0.104134	0.104116	0.103614	0.103101	0.102382	0.101639	0.101234	0.101234	0.100527	0.099814	0.098889	0.098388	0.098255	0.097711	0.097216	0.096745	0.096219	0.095669	0.095391	0.094648	0.094201	0.093995	0.093476
				59.11	59.17	59.27	59.39	59.53	59.68	59.82	59.99	60.16	60.34	60.51	60.69	60.87	61.05	61.23	61.39	61.56	61.75	61.93	62.11	62.29	62.47	62.65	62.83	62.99	63.17	63.34	63.52	63.71	63.88	64.07	64.24	64.43	64.61	64.79	64.94	65.12	65.3	65.48	65.66	65.84	66.02	66.2	66.38	66.56	66.72
4	A	4	90.333	0.135833	0.135756	0.135305	0.134908	0.134268	0.133391	0.132656	0.13246	0.132199	0.130889	0.130611	0.130006	0.129319	0.12853	0.128394	0.128044	0.127197	0.126729	0.125916	0.12562	0.124541	0.123913	0.123706	0.12306	0.122485	0.12121	0.120884	0.120564	0.119604	0.119189	0.118958	0.117814	0.117127	0.11667	0.115983	0.115479	0.114524	0.114222	0.113541	0.112906	0.11296	0.111899	0.111253	0.11047	0.10999	0.10935
				59.04	59.1	59.2	59.32	59.46	59.61	59.75	59.92	60.09	60.27	60.44	60.62	60.8	60.98	61.16	61.32	61.49	61.68	61.86	62.04	62.22	62.4	62.58	62.76	62.92	63.1	63.27	63.45	63.64	63.81	64	64.17	64.36	64.54	64.72	64.87	65.05	65.23	65.41	65.59	65.77	65.95	66.13	66.31	66.49	66.65
5	A	5	90.4045	0.111228	0.111112	0.110771	0.110234	0.110014	0.109038	0.108757	0.108641	0.107421	0.107256	0.106768	0.106359	0.10606	0.104754	0.105169	0.104107	0.103894	0.103882	0.102747	0.102393	0.10177	0.10127	0.100977	0.100379	0.099665	0.09914	0.09911	0.098268	0.098072	0.097712	0.09731	0.096901	0.095802	0.095375	0.094881	0.094606	0.094033	0.093496	0.093355	0.092983	0.092288	0.091995	0.090945	0.091092	0.090176	0.090103
				58.95	59.01	59.11	59.23	59.37	59.52	59.66	59.83	60	60.18	60.35	60.53	60.71	60.89	61.07	61.23	61.4	61.59	61.77	61.95	62.13	62.31	62.49	62.67	62.83	63.01	63.18	63.36	63.55	63.72	63.91	64.08	64.27	64.45	64.63	64.78	64.96	65.14	65.32	65.5	65.68	65.86	66.04	66.22	66.4	66.56
6	A	6	90.4481	0.097467	0.097605	0.097004	0.096644	0.096572	0.095707	0.095551	0.095263	0.09483	0.094266	0.093527	0.093149	0.092602	0.092206	0.091864	0.091414	0.090939	0.090729	0.090249	0.089738	0.089264	0.08903	0.088549	0.088219	0.087564	0.087156	0.086592	0.086393	0.086081	0.085943	0.085385	0.084472	0.083973	0.083505	0.083553	0.082814	0.08258	0.082142	0.081944	0.081379	0.080977	0.080749	0.07986	0.079938	0.079524	0.079043
				58.95	59.01	59.11	59.23	59.37	59.52	59.66	59.83	60	60.18	60.35	60.53	60.71	60.89	61.07	61.23	61.4	61.59	61.77	61.95	62.13	62.31	62.49	62.67	62.83	63.01	63.18	63.36	63.55	63.72	63.91	64.08	64.27	64.45	64.63	64.78	64.96	65.14	65.32	65.5	65.68	65.86	66.04	66.22	66.4	66.56
7	A	7	90.428	0.106241	0.105934	0.105541	0.105228	0.104847	0.104389	0.103671	0.103267	0.103013	0.102621	0.101825	0.101004	0.101028	0.099876	0.100081	0.099176	0.099206	0.098603	0.098144	0.09771	0.097498	0.096545	0.096334	0.095839	0.095169	0.094813	0.094228	0.093957	0.093196	0.093118	0.092804	0.09202	0.091416	0.090964	0.09091	0.089908	0.089685	0.089359	0.088888	0.088454	0.088375	0.087718	0.087133	0.086855	0.086318	0.085974
				59.07	59.13	59.23	59.35	59.49	59.64	59.78	59.95	60.12	60.3	60.47	60.65	60.83	61.01	61.19	61.35	61.52	61.71	61.89	62.07	62.25	62.43	62.61	62.79	62.95	63.13	63.3	63.48	63.67	63.84	64.03	64.2	64.39	64.57	64.75	64.9	65.08	65.26	65.44	65.62	65.8	65.98	66.16	66.34	66.52	66.68
8	A	8	90.3649	0.102081	0.102081	0.101552	0.101132	0.100879	0.100519	0.100099	0.099738	0.099342	0.098855	0.098411	0.097732	0.096933	0.096495	0.096795	0.09605	0.095546	0.095317	0.094675	0.09414	0.094026	0.093083	0.092993	0.092356	0.091816	0.091413	0.091077	0.09056	0.09011	0.090032	0.089671	0.088992	0.088344	0.087863	0.087743	0.087269	0.086584	0.086638	0.086097	0.085581	0.085184	0.084956	0.084271	0.083917	0.083527	0.083256
				59.17	59.23	59.33	59.45	59.59	59.74	59.88	60.05	60.22	60.4	60.57	60.75	60.93	61.11	61.29	61.45	61.62	61.81	61.99	62.17	62.35	62.53	62.71	62.89	63.05	63.23	63.4	63.58	63.77	63.94	64.13	64.3	64.49	64.67	64.85	65	65.18	65.36	65.54	65.72	65.9	66.08	66.26	66.44	66.62	66.78
9	A	9	90.3308	0.125214	0.124731	0.124218	0.124019	0.123584	0.122956	0.122455	0.121953	0.121343	0.120268	0.120274	0.119399	0.118722	0.118064	0.117823	0.117104	0.116524	0.116283	0.115383	0.114936	0.114531	0.11377	0.113197	0.112623	0.112472	0.111463	0.111167	0.110841	0.110141	0.109634	0.109012	0.108547	0.107798	0.107109	0.106602	0.106161	0.105581	0.105539	0.104742	0.104156	0.103999	0.103383	0.102658	0.102042	0.101583	0.101396
				59.24	59.3	59.4	59.52	59.66	59.81	59.95	60.12	60.29	60.47	60.64	60.82	61	61.18	61.36	61.52	61.69	61.88	62.06	62.24	62.42	62.6	62.78	62.96	63.12	63.3	63.47	63.65	63.84	64.01	64.2	64.37	64.56	64.74	64.92	65.07	65.25	65.43	65.61	65.79	65.97	66.15	66.33	66.51	66.69	66.85
10	A	10	90.2311	0.117258	0.11688	0.116338	0.11606	0.115423	0.114739	0.114308	0.113524	0.113199	0.112556	0.112061	0.111117	0.110922	0.110244	0.109843	0.109265	0.108704	0.108533	0.107666	0.107135	0.10674	0.106186	0.105372	0.105141	0.104569	0.103637	0.103336	0.1028	0.102198	0.101809	0.101219	0.10057	0.099897	0.099278	0.099013	0.098653	0.098063	0.097367	0.097054	0.096789	0.096564	0.095703	0.095214	0.094406	0.094099	0.093881
				59.25	59.31	59.41	59.53	59.67	59.82	59.96	60.13	60.3	60.48	60.65	60.83	61.01	61.19	61.37	61.53	61.7	61.89	62.07	62.25	62.43	62.61	62.79	62.97	63.13	63.31	63.48	63.66	63.85	64.02	64.21	64.38	64.57	64.75	64.93	65.08	65.26	65.44	65.62	65.8	65.98	66.16	66.34	66.52	66.7	66.86
11	A	11	90.2018	0.112009	0.111685	0.111604	0.110924	0.110307	0.109434	0.109072	0.108736	0.108119	0.107508	0.107158	0.106192	0.106248	0.105625	0.105126	0.104428	0.103823	0.10391	0.102888	0.102377	0.102451	0.101566	0.101229	0.100475	0.10045	0.099434	0.098954	0.098642	0.097969	0.097844	0.096953	0.096965	0.096111	0.095357	0.094939	0.095001	0.094072	0.093985	0.093386	0.092807	0.092881	0.091928	0.091136	0.090899	0.0906	0.090344
				59.2	59.26	59.36	59.48	59.62	59.77	59.91	60.08	60.25	60.43	60.6	60.78	60.96	61.14	61.32	61.48	61.65	61.84	62.02	62.2	62.38	62.56	62.74	62.92	63.08	63.26	63.43	63.61	63.8	63.97	64.16	64.33	64.52	64.7	64.88	65.03	65.21	65.39	65.57	65.75	65.93	66.11	66.29	66.47	66.65	66.81
12	A	12	90.1281	0.093886	0.093843	0.093297	0.093139	0.092507	0.091591	0.091342	0.090832	0.090735	0.090061	0.089939	0.088932	0.088743	0.08813	0.087833	0.087596	0.086892	0.08677	0.086206	0.085689	0.085186	0.084682	0.084251	0.083905	0.083832	0.082903	0.082581	0.08246	0.081719	0.081519	0.080905	0.080571	0.079964	0.07926	0.079187	0.078963	0.07824	0.077973	0.077621	0.077384	0.077153	0.076498	0.075927	0.075605	0.075654	0.075126
				59.3	59.36	59.46	59.58	59.72	59.87	60.01	60.18	60.35	60.53	60.7	60.88	61.06	61.24	61.42	61.58	61.75	61.94	62.12	62.3	62.48	62.66	62.84	63.02	63.18	63.36	63.53	63.71	63.9	64.07	64.26	64.43	64.62	64.8	64.98	65.13	65.31	65.49	65.67	65.85	66.03	66.21	66.39	66.57	66.75	66.91
13	B	1	84.6229	0.144238	0.143541	0.14312	0.142558	0.14168	0.140761	0.139433	0.138935	0.139046	0.138198	0.137484	0.136495	0.135968	0.13557	0.134423	0.133761	0.133077	0.133287	0.132216	0.131514	0.131022	0.130349	0.129992	0.129676	0.129015	0.128038	0.126586	0.127283	0.125972	0.125936	0.125304	0.124058	0.123379	0.122776	0.122273	0.121728	0.121126	0.120552	0.119779	0.119112	0.119241	0.118644	0.117872	0.116824	0.116473	0.116531
				59.34	59.4	59.5	59.62	59.76	59.91	60.05	60.22	60.39	60.57	60.74	60.92	61.1	61.28	61.46	61.62	61.79	61.98	62.16	62.34	62.52	62.7	62.88	63.06	63.22	63.4	63.57	63.75	63.94	64.11	64.3	64.47	64.66	64.84	65.02	65.17	65.35	65.53	65.71	65.89	66.07	66.25	66.43	66.61	66.79	66.95
14	B	2	84.5779	0.132687	0.131957	0.131774	0.130827	0.130791	0.12949	0.128678	0.128278	0.128572	0.127154	0.126718	0.1261	0.125164	0.124411	0.124234	0.123822	0.122974	0.122598	0.121697	0.121067	0.120343	0.119796	0.119819	0.119101	0.118513	0.117953	0.117141	0.117159	0.115776	0.115676	0.115069	0.114369	0.113515	0.112809	0.112568	0.112244	0.111585	0.110496	0.110666	0.109813	0.109471	0.10913	0.108082	0.107276	0.107129	0.106852
				59.34	59.4	59.5	59.62	59.76	59.91	60.05	60.22	60.39	60.57	60.74	60.92	61.1	61.28	61.46	61.62	61.79	61.98	62.16	62.34	62.52	62.7	62.88	63.06	63.22	63.4	63.57	63.75	63.94	64.11	64.3	64.47	64.66	64.84	65.02	65.17	65.35	65.53	65.71	65.89	66.07	66.25	66.43	66.61	66.79	66.95
15	B	3	84.6159	0.143526	0.143566	0.143009	0.142118	0.14163	0.140734	0.140021	0.139579	0.138654	0.138372	0.137797	0.136729	0.135792	0.135137	0.13481	0.134132	0.133207	0.133161	0.132385	0.131701	0.131333	0.130529	0.12969	0.128863	0.129041	0.128024	0.127719	0.126806	0.125984	0.12534	0.125001	0.124048	0.123795	0.122743	0.1226	0.121744	0.121117	0.120623	0.120123	0.119267	0.118951	0.118365	0.117572	0.11702	0.116589	0.116164
				59.32	59.38	59.48	59.6	59.74	59.89	60.03	60.2	60.37	60.55	60.72	60.9	61.08	61.26	61.44	61.6	61.77	61.96	62.14	62.32	62.5	62.68	62.86	63.04	63.2	63.38	63.55	63.73	63.92	64.09	64.28	64.45	64.64	64.82	65	65.15	65.33	65.51	65.69	65.87	66.05	66.23	66.41	66.59	66.77	66.93
16	B	4	84.6775	0.125947	0.12552	0.125773	0.124667	0.124235	0.123898	0.122979	0.1223	0.122	0.121447	0.120419	0.119963	0.11959	0.118899	0.118803	0.118136	0.117205	0.117235	0.116556	0.115655	0.115126	0.114459	0.114201	0.113588	0.113107	0.112482	0.111641	0.111761	0.110812	0.110548	0.110319	0.109346	0.108421	0.10812	0.107862	0.107495	0.106642	0.106234	0.105867	0.10481	0.104822	0.104101	0.103572	0.103199	0.102388	0.10225
				59.27	59.33	59.43	59.55	59.69	59.84	59.98	60.15	60.32	60.5	60.67	60.85	61.03	61.21	61.39	61.55	61.72	61.91	62.09	62.27	62.45	62.63	62.81	62.99	63.15	63.33	63.5	63.68	63.87	64.04	64.23	64.4	64.59	64.77	64.95	65.1	65.28	65.46	65.64	65.82	66	66.18	66.36	66.54	66.72	66.88
17	B	5	84.8536	0.124521	0.124166	0.123479	0.123182	0.122424	0.121653	0.121588	0.121061	0.12029	0.11968	0.119105	0.11856	0.11763	0.117114	0.116575	0.116356	0.115585	0.114732	0.114471	0.113594	0.113363	0.112853	0.112409	0.111585	0.111224	0.110347	0.110453	0.109416	0.109096	0.108279	0.108071	0.107633	0.107004	0.106252	0.10621	0.105298	0.104735	0.104006	0.103704	0.103194	0.102661	0.102258	0.101653	0.101262	0.10077	0.10029
				59.21	59.27	59.37	59.49	59.63	59.78	59.92	60.09	60.26	60.44	60.61	60.79	60.97	61.15	61.33	61.49	61.66	61.85	62.03	62.21	62.39	62.57	62.75	62.93	63.09	63.27	63.44	63.62	63.81	63.98	64.17	64.34	64.53	64.71	64.89	65.04	65.22	65.4	65.58	65.76	65.94	66.12	66.3	66.48	66.66	66.82
18	B	6	85.3189	0.125974	0.125951	0.125136	0.124793	0.124203	0.123718	0.122839	0.122301	0.12213	0.121504	0.120447	0.119673	0.119407	0.11874	0.118456	0.117588	0.11724	0.117269	0.115976	0.115852	0.115433	0.114683	0.114151	0.113868	0.113023	0.112427	0.111742	0.111464	0.110844	0.110502	0.109887	0.109409	0.108671	0.107868	0.107637	0.107123	0.106663	0.106137	0.105671	0.104986	0.104537	0.104371	0.103421	0.103113	0.1026	0.102287
				59.22	59.28	59.38	59.5	59.64	59.79	59.93	60.1	60.27	60.45	60.62	60.8	60.98	61.16	61.34	61.5	61.67	61.86	62.04	62.22	62.4	62.58	62.76	62.94	63.1	63.28	63.45	63.63	63.82	63.99	64.18	64.35	64.54	64.72	64.9	65.05	65.23	65.41	65.59	65.77	65.95	66.13	66.31	66.49	66.67	66.83
19	B	7	84.5749	0.114052	0.113551	0.1132	0.112625	0.112141	0.111807	0.110984	0.11088	0.110097	0.109919	0.108934	0.108497	0.107979	0.10753	0.107432	0.106338	0.1062	0.106188	0.10495	0.104714	0.104225	0.103557	0.10335	0.102498	0.102331	0.101888	0.101139	0.1008	0.100011	0.100097	0.099712	0.099003	0.098474	0.09795	0.097386	0.097161	0.096355	0.096442	0.095549	0.095233	0.094847	0.094553	0.094024	0.093655	0.093137	0.0927
				59.3	59.36	59.46	59.58	59.72	59.87	60.01	60.18	60.35	60.53	60.7	60.88	61.06	61.24	61.42	61.58	61.75	61.94	62.12	62.3	62.48	62.66	62.84	63.02	63.18	63.36	63.53	63.71	63.9	64.07	64.26	64.43	64.62	64.8	64.98	65.13	65.31	65.49	65.67	65.85	66.03	66.21	66.39	66.57	66.75	66.91
20	B	8	84.6214	0.117867	0.117591	0.117233	0.116382	0.116095	0.115497	0.115045	0.114576	0.11406	0.113561	0.112957	0.112142	0.111983	0.111397	0.110798	0.110241	0.109643	0.109772	0.108745	0.108581	0.107953	0.10715	0.106903	0.106194	0.105936	0.105238	0.104346	0.104293	0.103519	0.10346	0.102815	0.102123	0.101683	0.10102	0.100785	0.10017	0.099454	0.099395	0.098639	0.098075	0.097999	0.09763	0.096679	0.096498	0.096022	0.095582
				59.37	59.43	59.53	59.65	59.79	59.94	60.08	60.25	60.42	60.6	60.77	60.95	61.13	61.31	61.49	61.65	61.82	62.01	62.19	62.37	62.55	62.73	62.91	63.09	63.25	63.43	63.6	63.78	63.97	64.14	64.33	64.5	64.69	64.87	65.05	65.2	65.38	65.56	65.74	65.92	66.1	66.28	66.46	66.64	66.82	66.98
21	B	9	84.4308	0.109428	0.109604	0.10898	0.108591	0.108502	0.107707	0.107188	0.106693	0.106393	0.105697	0.105391	0.104518	0.104507	0.103605	0.103581	0.102456	0.102279	0.102214	0.101089	0.100841	0.100464	0.099715	0.09958	0.099456	0.098637	0.097906	0.097494	0.097099	0.096551	0.09615	0.095932	0.095254	0.094936	0.093987	0.093987	0.093421	0.092903	0.092561	0.092178	0.091612	0.0914	0.091005	0.090451	0.089885	0.08949	0.089325
				59.42	59.48	59.58	59.7	59.84	59.99	60.13	60.3	60.47	60.65	60.82	61	61.18	61.36	61.54	61.7	61.87	62.06	62.24	62.42	62.6	62.78	62.96	63.14	63.3	63.48	63.65	63.83	64.02	64.19	64.38	64.55	64.74	64.92	65.1	65.25	65.43	65.61	65.79	65.97	66.15	66.33	66.51	66.69	66.87	67.03
22	B	10	84.3115	0.134101	0.134306	0.133754	0.132998	0.131954	0.131637	0.130693	0.130423	0.129854	0.128915	0.128382	0.127648	0.127349	0.126422	0.126029	0.125554	0.124798	0.124281	0.123636	0.123226	0.122446	0.122058	0.121261	0.120568	0.120199	0.119642	0.118633	0.118046	0.117823	0.117401	0.116597	0.115694	0.115336	0.114544	0.114146	0.113272	0.112931	0.112181	0.111928	0.111225	0.11109	0.110145	0.109518	0.109042	0.108884	0.107969
				59.43	59.49	59.59	59.71	59.85	60	60.14	60.31	60.48	60.66	60.83	61.01	61.19	61.37	61.55	61.71	61.88	62.07	62.25	62.43	62.61	62.79	62.97	63.15	63.31	63.49	63.66	63.84	64.03	64.2	64.39	64.56	64.75	64.93	65.11	65.26	65.44	65.62	65.8	65.98	66.16	66.34	66.52	66.7	66.88	67.04
23	B	11	84.0879	0.118709	0.118531	0.117863	0.117135	0.116544	0.116058	0.115218	0.115242	0.114455	0.113929	0.113378	0.112887	0.112775	0.111775	0.111195	0.110728	0.110119	0.110042	0.109314	0.108852	0.108308	0.10748	0.107237	0.107036	0.106415	0.105593	0.105173	0.104989	0.103972	0.103954	0.10341	0.102605	0.102321	0.101457	0.101451	0.101126	0.099996	0.09999	0.099256	0.099055	0.09873	0.098103	0.097298	0.097061	0.096724	0.096446
				59.39	59.45	59.55	59.67	59.81	59.96	60.1	60.27	60.44	60.62	60.79	60.97	61.15	61.33	61.51	61.67	61.84	62.03	62.21	62.39	62.57	62.75	62.93	63.11	63.27	63.45	63.62	63.8	63.99	64.16	64.35	64.52	64.71	64.89	65.07	65.22	65.4	65.58	65.76	65.94	66.12	66.3	66.48	66.66	66.84	67
24	B	12	84.1716	0.122578	0.122367	0.121721	0.121087	0.120568	0.119874	0.11892	0.118848	0.118522	0.117635	0.116832	0.116433	0.115854	0.115486	0.115208	0.11446	0.114013	0.113458	0.113041	0.112637	0.111864	0.110844	0.111068	0.110247	0.109703	0.10942	0.108454	0.108563	0.107802	0.107524	0.106999	0.106287	0.105786	0.104923	0.104633	0.103999	0.103619	0.103124	0.102647	0.102014	0.10205	0.101271	0.100601	0.100263	0.099895	0.099581
				59.44	59.5	59.6	59.72	59.86	60.01	60.15	60.32	60.49	60.67	60.84	61.02	61.2	61.38	61.56	61.72	61.89	62.08	62.26	62.44	62.62	62.8	62.98	63.16	63.32	63.5	63.67	63.85	64.04	64.21	64.4	64.57	64.76	64.94	65.12	65.27	65.45	65.63	65.81	65.99	66.17	66.35	66.53	66.71	66.89	67.05
[truncated: 156 more columns]
