# Supplementary material for: NLK facilitates Caspase‐8 activation to drive macrophage PANoptosis in sepsis
Source: Clin Transl Med. 2026 Feb 11;16(2):e70616. doi: 10.1002/ctm2.70616 (PMC12894773; doi:10.1002/ctm2.70616)
Supplement: Supplementary file 6 — Supporting Information [file CTM2-16-e70616-s004.zip]

Archive with 10 entries (9 files):
- Supplementary_CellType_Annotation_Validation/
- Supplementary_CellType_Annotation_Validation/all_markers.csv
- Supplementary_CellType_Annotation_Validation/annotated_markers_heatmap.pdf
- Supplementary_CellType_Annotation_Validation/annotated_umap.pdf
- Supplementary_CellType_Annotation_Validation/cluster_number_by_resolution.csv
- Supplementary_CellType_Annotation_Validation/marker_gene_dotplot_selected.pdf
- Supplementary_CellType_Annotation_Validation/QC_comparison.pdf
- Supplementary_CellType_Annotation_Validation/Supplementary Methods Cell Annotation Validation.pdf
- Supplementary_CellType_Annotation_Validation/top50_markers.csv
- Supplementary_CellType_Annotation_Validation/top5_marker_bubble_plot.pdf
