# Supplementary material for: NLK facilitates Caspase‐8 activation to drive macrophage PANoptosis in sepsis
Source: Clin Transl Med. 2026 Feb 11;16(2):e70616. doi: 10.1002/ctm2.70616 (PMC12894773; doi:10.1002/ctm2.70616)
Supplement: Supplementary file 6 — Supporting Information [file CTM2-16-e70616-s004.zip › Supplementary_CellType_Annotation_Validation/all_markers.csv]

p_val	avg_log2FC	pct.1	pct.2	p_val_adj	cluster	gene
0	3.860838832809	0.799	0.06	0	0	IL7R
0	2.06171392977162	0.807	0.135	0	0	CD3E
0	2.58543851772752	0.691	0.076	0	0	CD3D
0	2.43935897240481	0.913	0.349	0	0	LEPROTL1
0	2.35970299700182	0.896	0.358	0	0	LDHB
0	1.96651091208474	0.803	0.29	0	0	PIK3IP1
0	1.91537317802577	0.818	0.312	0	0	LTB
0	1.42493827476568	0.65	0.147	0	0	IL32
0	6.98417870213437	0.496	0.005	0	0	MAL
0	3.0137119890094	0.556	0.084	0	0	TCF7
0	2.43859688000924	0.5	0.061	0	0	CD3G
0	3.30629025742004	0.515	0.08	0	0	RCAN3
0	1.47080289763029	0.579	0.168	0	0	CCR7
0	1.98334965086728	0.586	0.182	0	0	TRBC2
0	2.18675664795265	0.491	0.089	0	0	CD2
0	3.30122789508284	0.442	0.04	0	0	TRAC
0	0.72653515214746	0.572	0.174	0	0	CD7
0	5.6818618343102	0.402	0.009	0	0	LEF1
0	2.94693233516576	0.51	0.119	0	0	NOSIP
0	1.40989802620977	0.867	0.496	0	0	C12orf57
0	1.45480496498579	0.507	0.146	0	0	SPOCK2
0	0.474367420134793	0.799	0.443	0	0	CD69
0	0.561373405387798	0.511	0.161	0	0	CD247
0	1.27646007409935	0.778	0.439	0	0	SOD1
0	1.60454669375998	0.954	0.617	0	0	ZFP36L2
0	0.839348004831805	0.627	0.291	0	0	ETS1
0	1.28027543456389	0.728	0.397	0	0	TNFAIP3
0	2.13533409785151	0.416	0.089	0	0	ITM2A
0	1.65267131840833	0.545	0.221	0	0	DNAJB1
0	1.96973643292166	0.46	0.136	0	0	SATB1
0	3.43329538218249	0.343	0.029	0	0	BCL11B
0	2.23476768489857	0.408	0.096	0	0	SFXN1
0	2.17648878059131	0.397	0.089	0	0	TRBC1
0	1.13355526170579	0.537	0.231	0	0	SVIP
0	1.16386384572105	0.639	0.333	0	0	MGAT4A
0	2.61844518122763	0.345	0.043	0	0	CD6
0	4.58994716592644	0.313	0.012	0	0	CAMK4
0	1.16372750723718	0.425	0.13	0	0	RORA
0	2.8808343545497	0.34	0.046	0	0	PDE3B
0	1.38839095206596	0.604	0.315	0	0	NDFIP1
0	1.22493981739947	0.93	0.643	0	0	EIF3E
0	1.53599539396733	0.519	0.232	0	0	TOB1
0	1.59028092115534	0.447	0.162	0	0	AC026979.2
0	1.27467470522314	0.664	0.379	0	0	HSPA8
0	0.50708452492287	0.686	0.402	0	0	ARL4C
0	1.52218596593894	0.402	0.119	0	0	BEX2
0	2.16880325673741	0.358	0.075	0	0	GIMAP7
0	5.20223107517184	0.289	0.01	0	0	TSHZ2
0	0.668695637508536	0.587	0.31	0	0	RGS10
0	1.04269988217177	0.899	0.627	0	0	SNHG8
0	1.07551849068559	0.594	0.323	0	0	GCC2
0	0.927430012246684	0.657	0.387	0	0	PEBP1
0	1.09850367879534	0.773	0.504	0	0	GYPC
0	1.05174397073921	0.689	0.421	0	0	PDCD4
0	1.17444254576758	0.443	0.176	0	0	OCIAD2
0	1.58993731323217	0.406	0.139	0	0	SEPT1
0	1.76951093341824	0.438	0.174	0	0	GSPT1
0	1.40385436025395	0.432	0.173	0	0	NAP1L4
0	5.44098107680771	0.26	0.006	0	0	CD28
0	0.608281082318676	0.465	0.211	0	0	SYNE2
0	3.01393037640635	0.284	0.031	0	0	OXNAD1
0	0.679324534167608	0.844	0.595	0	0	DDX24
0	2.6182017513646	0.281	0.036	0	0	ITK
0	1.95429360917286	0.331	0.089	0	0	TMEM238
0	0.86232674111211	0.781	0.541	0	0	EIF4B
0	0.469265022329227	0.521	0.283	0	0	RARRES3
0	0.461809298352893	0.763	0.525	0	0	FOXP1
0	0.859078829176082	0.942	0.704	0	0	NOP53
0	3.04905679518673	0.275	0.038	0	0	SH3YL1
0	1.06371503319976	0.525	0.29	0	0	MZT2A
0	0.747420144259899	0.791	0.556	0	0	SBDS
0	1.06505110930417	0.386	0.153	0	0	RNF125
0	0.919136927471837	0.714	0.484	0	0	IKZF1
0	1.0236152137533	0.451	0.222	0	0	NSMCE3
0	0.836791994431899	0.874	0.648	0	0	TOMM20
0	2.12462167044905	0.295	0.072	0	0	AP3M2
0	1.61094356883668	0.373	0.152	0	0	CRYBG1
0	0.961875914546857	0.513	0.293	0	0	DDX18
0	0.870912160330778	0.587	0.367	0	0	EIF2S3
0	0.803596238931528	0.685	0.467	0	0	RSL1D1
0	0.876507699077715	0.651	0.435	0	0	ST13
0	2.06324263788589	0.295	0.079	0	0	ITPKB
0	0.7962236608164	0.824	0.608	0	0	NSA2
0	0.634836992999556	0.629	0.417	0	0	EPB41L4A-AS1
0	1.71223269393531	0.352	0.141	0	0	SGTB
0	0.810400505310836	0.902	0.692	0	0	CD48
0	1.74914931843926	0.269	0.059	0	0	LCK
0	1.56911753352836	0.305	0.096	0	0	SELENOM
0	0.641242237207853	0.827	0.619	0	0	MZT2B
0	0.710973669690692	0.81	0.603	0	0	UXT
0	0.748136526116201	0.455	0.248	0	0	BIRC3
0	0.404494476578503	0.734	0.529	0	0	TMEM123
0	1.03975473494746	0.395	0.197	0	0	PSIP1
0	0.706862443841848	0.491	0.294	0	0	PPA1
0	1.19582289535411	0.363	0.166	0	0	IL6ST
0	0.697322574415566	0.415	0.219	0	0	EVL
0	0.820938590740031	0.342	0.149	0	0	NCK2
0	1.11898206245847	0.385	0.193	0	0	CDKN1B
0	1.15568109645469	0.984	0.792	0	0	NPM1
0	0.678875312294241	0.753	0.561	0	0	SNRPD2
0	0.831190851542562	0.407	0.216	0	0	ATM
0	0.459319510748307	0.852	0.661	0	0	NAP1L1
0	0.876485595083679	0.935	0.745	0	0	RPL36A
0	0.873970598037447	0.394	0.204	0	0	MPHOSPH8
0	1.10640665491055	0.33	0.143	0	0	HAUS3
0	0.663810414083003	0.86	0.673	0	0	EIF3H
0	0.583244275012702	0.771	0.586	0	0	SSR2
0	1.3389728635073	0.987	0.805	0	0	SARAF
0	1.03600307330867	0.317	0.136	0	0	SNRPN
0	1.15123647311424	0.622	0.443	0	0	RPS4Y1
0	1.74932101959407	0.258	0.081	0	0	MAML2
0	0.563522677798169	0.714	0.537	0	0	SELENOK
0	0.988975136928184	0.43	0.255	0	0	PRMT2
0	0.929914549337165	0.407	0.232	0	0	ARID5B
0	0.644143765563221	0.848	0.673	0	0	AES
0	0.585703615334469	0.684	0.51	0	0	RPL17
0	1.05424734716041	0.28	0.107	0	0	ZEB1
0	1.09538607619527	0.354	0.182	0	0	PRDX2
0	1.55395758473182	0.261	0.09	0	0	CDC14A
0	1.53463924682566	0.272	0.102	0	0	SESN3
0	0.454020895624456	0.343	0.175	0	0	KIF2A
0	0.786743530145141	0.956	0.79	0	0	PNRC1
0	0.42396153474131	0.951	0.788	0	0	HSP90AB1
0	1.01934405266616	0.345	0.183	0	0	MALT1
0	1.21710058184287	0.294	0.134	0	0	NUDT16L1
0	0.669134091838461	0.928	0.773	0	0	COMMD6
0	0.568632696422406	0.856	0.71	0	0	FXYD5
0	1.36666708608654	0.251	0.109	0	0	LINC01089
0	0.491446443986815	0.939	0.798	0	0	EEF2
0	0.521656778166133	0.957	0.851	0	0	COX7C
0	0.642292762710572	0.986	0.881	0	0	PABPC1
0	0.829170041890794	0.99	0.886	0	0	RPL4
0	0.521862166830465	0.965	0.862	0	0	UQCRB
0	0.357238683229474	0.966	0.863	0	0	CIRBP
0	0.490242170277598	0.968	0.867	0	0	HINT1
0	0.811647096699314	0.986	0.89	0	0	TOMM7
0	0.886386334330994	0.988	0.893	0	0	RPL31
0	0.518127528335186	0.974	0.879	0	0	HNRNPA1
0	0.289966316800852	0.995	0.91	0	0	BTG1
0	0.907768559647319	0.993	0.918	0	0	RPL23
0	1.14468991772059	0.998	0.924	0	0	EEF1B2
0	0.856530743226546	0.998	0.924	0	0	RPLP0
0	0.998604150389367	0.999	0.934	0	0	RPSA
0	0.637088783047095	0.993	0.934	0	0	BTF3
0	0.866462629558288	0.998	0.94	0	0	RPS5
0	0.805743372871094	0.996	0.943	0	0	RPL38
0	0.894335876479791	0.998	0.946	0	0	RPL10A
0	0.773046179344047	0.996	0.945	0	0	RPS20
0	0.734546719009349	0.994	0.943	0	0	RPL27A
0	0.971060061668614	0.999	0.954	0	0	RPL3
0	0.888523147615929	0.997	0.953	0	0	RPS10
0	0.650883595851065	0.997	0.956	0	0	EEF1D
0	0.296659740620072	0.997	0.957	0	0	RPL35
0	0.888725027914921	0.999	0.959	0	0	RPS21
0	0.640252618546387	0.998	0.96	0	0	RACK1
0	0.879233035652289	0.999	0.962	0	0	RPL22
0	0.720018052801995	0.998	0.961	0	0	RPL7
0	0.665744002294799	0.999	0.962	0	0	RPL23A
0	1.09762370306496	0.999	0.963	0	0	RPL5
0	0.68193371362279	0.999	0.963	0	0	RPL13A
0	0.859286157969757	0.999	0.967	0	0	RPL36
0	0.966741154084004	0.968	0.937	0	0	RPS26
0	0.974187344210899	0.999	0.969	0	0	RPS4X
0	0.405364732972929	0.996	0.966	0	0	RPL27
0	0.50739049864196	1	0.97	0	0	RPL18A
0	0.986461453050797	0.999	0.97	0	0	RPL14
0	0.768913721852584	0.999	0.971	0	0	RPL24
0	0.961896241036596	1	0.973	0	0	RPS18
0	0.88674362294364	0.999	0.973	0	0	RPS16
0	1.05793420845503	0.999	0.974	0	0	RPS6
0	0.742360862302505	0.999	0.974	0	0	RPL6
0	0.725554043267322	1	0.975	0	0	RPS2
0	0.574310813245061	0.999	0.975	0	0	RPL37A
0	0.643912534061099	0.999	0.975	0	0	RPL7A
0	0.478320804662145	0.999	0.976	0	0	RPL8
0	1.02835490732898	0.999	0.976	0	0	RPS25
0	0.418614154086635	0.999	0.977	0	0	RPL15
0	0.737193111922164	0.999	0.977	0	0	RPL29
0	0.8105040246561	0.999	0.977	0	0	RPL18
0	0.934408912905349	0.999	0.978	0	0	RPS8
0	0.587868891683769	0.999	0.978	0	0	RPL12
0	1.0514806556281	1	0.979	0	0	RPS3
0	0.682322468095067	0.999	0.979	0	0	RPS23
0	0.803695958878501	0.999	0.979	0	0	RPL19
0	0.492045368322154	0.999	0.979	0	0	RPS19
0	0.578022334255442	0.999	0.98	0	0	NACA
0	0.86038520572903	0.999	0.98	0	0	RPS29
0	0.575176741860334	0.999	0.98	0	0	RPL26
0	0.888505910199259	0.999	0.981	0	0	RPS13
0	0.975458186072747	1	0.982	0	0	RPL13
0	0.85106417674394	0.999	0.983	0	0	RPL11
0	0.848341013147061	1	0.984	0	0	RPL9
0	0.692763838477333	0.999	0.983	0	0	RPLP2
0	0.953296378521757	0.999	0.984	0	0	RPL32
0	1.07731567484548	0.999	0.984	0	0	RPS3A
0	0.567297184599242	0.999	0.985	0	0	RPS7
0	0.901332244608492	1	0.986	0	0	RPS27A
0	1.17417901916498	1	0.986	0	0	RPS12
0	0.605569869768372	0.999	0.985	0	0	RPS15
0	0.362711943800877	0.999	0.986	0	0	RPS24
0	1.07083692756757	0.999	0.987	0	0	RPS14
0	0.782254884049403	0.999	0.987	0	0	RPS28
0	0.296954598748166	0.998	0.986	0	0	UBA52
0	0.847622368223066	0.999	0.988	0	0	RPL35A
0	0.873406227000894	1	0.989	0	0	RPL10
0	0.744976448997377	0.999	0.989	0	0	RPL37
0	0.95082242279662	1	0.99	0	0	EEF1A1
0	0.918848919478791	0.999	0.989	0	0	RPL30
0	0.810199434851393	0.999	0.989	0	0	RPL21
0	0.976678374581834	0.999	0.989	0	0	RPS15A
0	0.37306807396008	0.998	0.988	0	0	RPS9
0	0.976129999974995	0.999	0.99	0	0	RPL34
0	0.806392100585643	1	0.992	0	0	RPS27
0	0.545357304246371	1	0.992	0	0	RPLP1
0	0.648027040302006	1	0.992	0	0	RPL28
0	0.652977397856516	0.999	0.992	0	0	RPL39
0	0.568215732025298	1	0.996	0	0	RPL41
0	0.9292583383486	1	0.998	0	0	TPT1
8.2784004953156e-308	1.16257152794715	0.297	0.153	1.71329776651052e-303	0	NUCB2
9.94588244458692e-303	0.409868903790511	0.866	0.723	2.05839983073171e-298	0	EIF3F
2.51661227715493e-300	0.820723756052267	0.874	0.839	5.20838076879984e-296	0	JUNB
3.15908685586915e-295	0.754766658171761	0.48	0.308	6.53804615690679e-291	0	C6orf48
1.58065791461839e-294	0.959264959301005	0.411	0.256	3.27132962009423e-290	0	SOCS3
3.31868103392982e-294	0.665497319687435	0.517	0.333	6.86834226782115e-290	0	WHAMM
2.18498250392105e-293	0.618116730840756	0.52	0.332	4.52203979011501e-289	0	FYB1
4.0162524250668e-291	0.560647161578562	0.707	0.546	8.31203601891824e-287	0	SMDT1
8.94101343992035e-290	0.811173646087072	0.381	0.216	1.85043214152592e-285	0	MXI1
3.1181562707641e-289	0.537421464699196	0.495	0.285	6.45333621797337e-285	0	RHOH
4.60127374265318e-287	0.688114649332996	0.598	0.433	9.52279613779501e-283	0	GSTK1
6.75500077929544e-286	0.907129968387645	0.252	0.118	1.39801496128299e-281	0	CCNG1
1.2224271678192e-285	1.06214708117247	0.296	0.154	2.52993526651862e-281	0	DENND6A
1.83680086623554e-278	0.576312174864746	0.725	0.567	3.80144307276108e-274	0	RPS17
7.21712219323954e-278	0.664277126397519	0.485	0.308	1.49365560911285e-273	0	ARID5A
1.80484144313773e-275	0.66859923684487	0.523	0.354	3.73529985071785e-271	0	CUTA
6.05414227715381e-270	0.350226750694457	0.725	0.512	1.25296528567975e-265	0	STK17A
1.35510551223368e-266	0.374028319317661	0.864	0.74	2.80452636811883e-262	0	SF1
2.80480041653735e-266	1.18003415127652	0.264	0.135	5.80481494206571e-262	0	UGP2
1.75337590498526e-263	0.682190199650837	0.446	0.276	3.62878677295749e-259	0	BCAS2
1.05158504755125e-258	1.0222655652502	0.288	0.155	2.17636041441206e-254	0	TECR
1.39323346986591e-257	1.08684596087005	0.287	0.156	2.88343598923449e-253	0	EBPL
2.97763313405178e-257	0.658750187119001	0.536	0.373	6.16250953423357e-253	0	C1QBP
5.42491846104425e-254	0.804938050481198	0.327	0.179	1.12274112469772e-249	0	BEX4
5.80946958906029e-254	0.749162348699587	0.367	0.214	1.20232782615192e-249	0	TBC1D15
6.58030122329391e-253	0.822775186188517	0.447	0.293	1.36185914117291e-248	0	DDIT4
8.47199434286408e-252	0.454758425156739	0.716	0.56	1.75336394919915e-247	0	HNRNPA0
4.61466566852844e-251	0.762567244900128	0.449	0.299	9.55051206758646e-247	0	ALKBH7
2.3221211685167e-250	0.587568955382532	0.315	0.158	4.80586197036216e-246	0	CLEC2D
5.43041553782346e-247	0.772979361066233	0.414	0.263	1.12387879970794e-242	0	FBL
9.47063361182867e-246	0.599317244374583	0.551	0.391	1.96004233230406e-241	0	G3BP2
9.97536243294804e-246	0.60769452057647	0.428	0.258	2.06450100912293e-241	0	NOP58
2.12824744362817e-243	0.889991947547729	0.377	0.234	4.40462090933286e-239	0	TGFBR2
1.06423936281166e-242	0.804789540660179	0.374	0.23	2.202549785275e-238	0	FAM177A1
1.62056596553676e-242	0.4751509611923	0.515	0.339	3.35392332227488e-238	0	SNHG7
1.49598703749094e-240	0.535811259880197	0.658	0.497	3.09609477279125e-236	0	PTGES3
8.85115748916054e-234	0.43469048342645	0.755	0.589	1.83183555395667e-229	0	ANP32B
1.32667624136402e-232	0.589576148178163	0.536	0.379	2.74568914912698e-228	0	RBMX
1.60959232124713e-232	0.310613076138523	0.88	0.777	3.33121226805305e-228	0	KLF2
2.58560645007468e-232	0.953266549579152	0.262	0.136	5.35117110907457e-228	0	DYRK2
2.08030359693892e-227	0.496007253057064	0.377	0.217	4.30539632422478e-223	0	ZNF331
1.56134523712642e-226	0.670288117262391	0.406	0.259	3.23136010275684e-222	0	SNHG25
4.79470726516516e-222	0.379678268467638	0.746	0.59	9.92312615598582e-218	0	ANKRD12
2.96864342609006e-221	0.503142292836292	0.481	0.313	6.143904434636e-217	0	CNOT6L
1.7537470728982e-218	0.723508801647545	0.321	0.183	3.62955494207012e-214	0	ACAP1
6.31802420988962e-218	1.02606884486029	0.277	0.155	1.30757829047876e-213	0	TTC39C
3.50704571850667e-215	0.788968374021773	0.399	0.265	7.2581818190214e-211	0	BAZ1A
8.51019053251368e-212	0.288379599470474	0.883	0.769	1.76126903260903e-207	0	ZFAS1
5.15617683048331e-211	0.768814189722806	0.4	0.268	1.06712235683683e-206	0	MCUB
3.66338293893216e-209	0.737944777020985	0.31	0.175	7.581737330414e-205	0	JMY
1.78059631520801e-208	0.551078801354839	0.516	0.367	3.68512213395451e-204	0	CAMLG
1.93520485958043e-207	0.42470413489514	0.699	0.552	4.00509997738765e-203	0	VAMP2
3.03853567394964e-204	0.679754431164198	0.257	0.134	6.28855343080617e-200	0	CCSER2
4.45362422192447e-203	0.673895891311484	0.355	0.217	9.21722068969488e-199	0	SINHCAF
2.22295449834267e-202	0.380184634459451	0.788	0.66	4.60062662976999e-198	0	RSL24D1
1.38421001533466e-201	0.84507856711813	0.278	0.155	2.86476104773662e-197	0	RSBN1
3.00587333073002e-201	0.325822628152376	0.852	0.702	6.22095544527884e-197	0	ATP6V1G1
4.93913399638849e-201	0.452323245307851	0.646	0.502	1.02220317189256e-196	0	UBE2B
4.23083500535069e-200	0.439858976159696	0.631	0.478	8.75613612707378e-196	0	EIF4A2
1.12230787003265e-199	0.870755118731893	0.291	0.171	2.32272836781958e-195	0	CRTC3
2.02531106855673e-195	0.374065524003995	0.712	0.569	4.191583787485e-191	0	CDC42SE2
3.80486839227355e-193	0.544032786095997	0.515	0.375	7.87455562464933e-189	0	CMPK1
8.77645466810872e-193	0.611140024976665	0.41	0.269	1.81637505811178e-188	0	TTC3
5.09497335031867e-189	0.741981650433858	0.329	0.207	1.05445568458195e-184	0	GOLGA7
9.33689355235688e-187	0.520229130976076	0.426	0.275	1.93236348959578e-182	0	TNRC6B
7.7776839568896e-185	0.58742315444344	0.322	0.187	1.60966947171787e-180	0	AC044849.1
4.62567712850811e-182	0.454293289639505	0.613	0.476	9.57330138516038e-178	0	EIF3M
3.46534140283045e-180	0.632684554480725	0.377	0.247	7.17187056729789e-176	0	URI1
3.9102660447603e-180	0.545253862572589	0.423	0.285	8.09268660623592e-176	0	MBP
1.1964216494566e-174	0.614210912601521	0.352	0.222	2.47611424571538e-170	0	TRMT10C
1.50149232780348e-174	0.585930653295617	0.34	0.209	3.10748852162209e-170	0	KMT2A
5.08820070701597e-171	0.289569127641706	0.935	0.923	1.05305401832402e-166	0	TXNIP
6.36289690855622e-168	0.448274868786819	0.513	0.367	1.31686514419479e-163	0	TAF1D
9.60801560476646e-166	0.604844037623573	0.402	0.277	1.98847490956247e-161	0	EIF2A
7.90106096245952e-165	0.800133896685283	0.288	0.178	1.63520357679062e-160	0	NECAP2
1.2774142731117e-164	0.737462817583391	0.342	0.226	2.64373657963197e-160	0	APEX1
4.32464662856006e-163	0.734927048295562	0.294	0.181	8.95028866246789e-159	0	ABCE1
3.89328956903631e-162	0.485744217799522	0.411	0.272	8.05755209207755e-158	0	TMEM243
4.26716757077195e-161	0.668751899268708	0.329	0.212	8.83133000446963e-157	0	VPS51
5.06115311195694e-160	0.653498535273956	0.326	0.209	1.04745624805061e-155	0	RNF126
7.67303217125796e-158	0.399587088901867	0.475	0.336	1.58801073816355e-153	0	AAK1
3.53288489118013e-157	0.397035943412988	0.569	0.427	7.31165857078639e-153	0	N4BP2L2
9.60516861979689e-157	0.467591128224133	0.343	0.215	1.98788569755316e-152	0	TSPYL2
2.72820217536438e-154	0.302328842090265	0.665	0.519	5.64628722213411e-150	0	RNMT
5.22524891000787e-154	0.632488223108562	0.267	0.157	1.08141751441523e-149	0	TBCC
2.28614158312958e-152	0.535322667936619	0.329	0.206	4.73139862044498e-148	0	TSTD1
5.94636977567464e-151	0.289125030449336	0.428	0.291	1.23066068877362e-146	0	DUSP2
4.81384718623399e-150	0.662996589964317	0.263	0.156	9.96273813662987e-146	0	DYNLT3
5.69560099923119e-150	0.403365220450816	0.281	0.177	1.17876158280089e-145	0	HSPB1
1.40444269404757e-149	0.339264476444052	0.706	0.575	2.90663459960086e-145	0	ERP29
1.64918053688579e-148	0.32374424407936	0.667	0.543	3.41314403913883e-144	0	MBNL1
2.45318921098474e-146	0.277532008042711	0.772	0.65	5.07712039105401e-142	0	JUN
2.16156592959028e-145	0.325894058258126	0.686	0.555	4.47357684788005e-141	0	EIF3G
1.16684505019116e-142	0.361662558207446	0.733	0.616	2.41490251587563e-138	0	LIMD2
3.62171799809055e-140	0.586558101856705	0.301	0.19	7.4955075688482e-136	0	ZNF639
1.90066537766709e-136	0.664800603925388	0.318	0.215	3.9336170656198e-132	0	CCT3
2.29168702019902e-135	0.357384548335018	0.629	0.5	4.74287545700389e-131	0	UBXN1
2.38073670916873e-133	0.458338678809381	0.445	0.323	4.92717269329559e-129	0	PHF3
7.46171579157029e-133	0.277513487424894	0.681	0.555	1.54427670022339e-128	0	DDX6
1.03104209925113e-131	0.4156355611682	0.506	0.388	2.13384472861013e-127	0	STAT3
1.17021650029358e-127	0.315400440722679	0.412	0.291	2.4218800690076e-123	0	HIST1H4C
3.50086013832199e-127	0.578384964426817	0.395	0.29	7.24538014227119e-123	0	SEPT6
6.97248327947242e-126	0.594428225776439	0.311	0.208	1.44302513951961e-121	0	TSPYL1
1.60751248062664e-124	0.521707797112577	0.421	0.313	3.32690782990489e-120	0	AIMP1
4.22436256126177e-124	0.400082762593173	0.534	0.416	8.74274075678735e-120	0	EIF3D
4.50092871481048e-124	0.385971317300358	0.36	0.238	9.31512206817176e-120	0	TUT4
5.02821004461994e-123	0.290926915393845	0.692	0.565	1.04063835083454e-118	0	RAN
7.96842047474323e-123	0.321402708189457	0.7	0.58	1.64914430145286e-118	0	SERBP1
7.17168539597445e-121	0.64851474806306	0.283	0.188	1.48425200955087e-116	0	NME3
1.66745925800229e-119	0.399883787137932	0.632	0.523	3.45097368036155e-115	0	C19orf53
1.98793248005478e-119	0.547556163445232	0.358	0.258	4.11422506072138e-115	0	MRPL57
6.81136970255235e-117	0.386491468980949	0.451	0.331	1.40968107364023e-112	0	EXOSC6
1.63314283580603e-115	0.270874931019603	0.679	0.541	3.37995241298415e-111	0	EIF3L
2.1450660770488e-113	0.634671205958537	0.26	0.17	4.43942875306019e-109	0	AIP
8.69382890494254e-113	0.484892681757119	0.289	0.188	1.79927483016691e-108	0	WDR74
2.88157718844475e-111	0.399569614438597	0.482	0.372	5.96371214920525e-107	0	PPIG
1.66886677058964e-110	0.637588411639275	0.253	0.164	3.45388666841232e-106	0	BIN1
1.82556156862646e-110	0.325451630972365	0.658	0.535	3.77818222242931e-106	0	APRT
3.64599686041966e-110	0.424239078038361	0.283	0.178	7.54575510232453e-106	0	PHF1
2.31714395542844e-108	0.340112612492711	0.585	0.472	4.7955611301547e-104	0	RTRAF
4.07375942169135e-108	0.540506562447129	0.316	0.221	8.43105249913242e-104	0	DYNLL2
9.86523367995802e-106	0.474633758661024	0.381	0.282	2.04170876240411e-101	0	IGBP1
1.75509161922466e-102	0.560579833126545	0.253	0.166	3.63233761514735e-98	0	MTERF4
1.44560439173935e-101	0.493690265462566	0.339	0.245	2.99182284914376e-97	0	PTGER4
4.64072065453447e-100	0.677122546649483	0.252	0.171	9.60443546662455e-96	0	HAX1
1.60104159293315e-98	0.351043940555821	0.365	0.266	3.31351568073444e-94	0	CRBN
1.73370446626647e-98	0.262559107323412	0.322	0.213	3.58807476338509e-94	0	SOCS1
9.65455293544932e-96	0.28906352330001	0.602	0.5	1.99810627552059e-91	0	C9orf78
1.49921005331346e-94	0.363522762194615	0.327	0.228	3.10276512633754e-90	0	CASP8
1.7622611052122e-94	0.504171146922467	0.309	0.22	3.64717558334716e-90	0	ZC3H7A
1.24978152606316e-93	0.452099897160313	0.375	0.282	2.58654784634032e-89	0	MRFAP1
2.82767637267172e-93	0.382101409895154	0.273	0.183	5.8521590208814e-89	0	EPB41
1.10369816966913e-91	0.310418453582601	0.52	0.416	2.28421373194723e-87	0	SNRPA1
1.65267274724998e-88	0.444530515234712	0.333	0.242	3.42037151770856e-84	0	WDR33
4.93482963341352e-87	0.434906761107099	0.39	0.3	1.02131234093126e-82	0	LSM5
8.32006288515052e-87	1.14683274726875	0.327	0.252	1.72192021471075e-82	0	RGCC
1.46979732251516e-85	0.333168223765483	0.427	0.331	3.04189253867738e-81	0	PABPC4
1.33669552610604e-83	0.33610333478628	0.39	0.296	2.76642506082907e-79	0	XBP1
8.32373902467962e-82	0.377715530527992	0.334	0.244	1.72268102854769e-77	0	HBP1
1.44377028123288e-81	0.547787150764284	0.288	0.212	2.98802697403958e-77	0	GPRIN3
1.75045767807882e-81	0.467080003087578	0.312	0.23	3.62274721055192e-77	0	TMED4
1.63678115377161e-80	0.462572098653209	0.36	0.279	3.38748227584573e-76	0	DYNLT1
7.40025680263126e-79	0.424188436785627	0.344	0.258	1.53155714787257e-74	0	ATF7IP2
4.83513365012515e-77	0.410504668394573	0.293	0.212	1.0006792602299e-72	0	PITHD1
5.71805408322056e-76	0.355977283327983	0.374	0.285	1.18340847306333e-71	0	PPHLN1
1.09815337251467e-75	0.358297237772926	0.314	0.225	2.27273821975636e-71	0	BTG3
1.52668233367191e-75	0.371066186361472	0.325	0.244	3.15962175776738e-71	0	ADD3
1.30134741136844e-74	0.428452420430482	0.363	0.284	2.69326860256813e-70	0	REX1BD
1.21721669259414e-73	0.323982392214685	0.454	0.365	2.51915166699283e-69	0	SMIM26
7.54800659409579e-73	0.482963513119112	0.331	0.255	1.56213544471406e-68	0	TPR
1.17927439786778e-68	0.548104464458644	0.289	0.216	2.44062629382715e-64	0	CLDND1
1.16309856589274e-67	0.33813777973992	0.441	0.36	2.40714879197162e-63	0	PHB2
1.78064068584641e-67	0.334488034376375	0.336	0.252	3.68521396342773e-63	0	CCT2
1.78885978034559e-67	0.28485805528391	0.272	0.188	3.70222420140322e-63	0	AC058791.1
5.09033983593108e-66	0.399473859024587	0.35	0.274	1.0534967324443e-61	0	ARHGEF1
1.4193092703472e-65	0.2749913501455	0.563	0.473	2.93740246591057e-61	0	SNRPF
2.23157612088099e-65	0.348251640415878	0.276	0.197	4.61846993977529e-61	0	MYLIP
1.11340348748464e-63	0.343724992305117	0.271	0.199	2.3042998576982e-59	0	CCDC88C
1.6769382545248e-62	0.409827156544207	0.38	0.31	3.47059141156454e-58	0	MRPS21
2.29026537500018e-59	0.359333421330067	0.34	0.269	4.73993322010038e-55	0	RANBP1
2.72064406647409e-59	0.254753398166809	0.383	0.297	5.63064495997477e-55	0	OSER1
4.32628380282632e-59	0.317944186743661	0.388	0.31	8.95367695832935e-55	0	SLC25A36
1.23292561261712e-58	0.354373001565038	0.302	0.229	2.5516628478724e-54	0	TMPO
3.28686331413643e-57	0.341345686332742	0.377	0.306	6.80249231493676e-53	0	ORMDL1
2.87284165563955e-55	0.361138817167108	0.316	0.245	5.9456330905116e-51	0	ATXN7L3B
1.52469131633851e-54	0.373561677327102	0.271	0.204	3.15550114829419e-50	0	MRPL9
8.987539016977e-54	0.344149822193587	0.264	0.196	1.86006107495356e-49	0	IMP3
1.46741191073283e-53	0.409605266168608	0.305	0.243	3.03695569045266e-49	0	CACYBP
2.67068364449678e-53	0.265915713782296	0.491	0.411	5.52724687065053e-49	0	COX7A2L
5.98710042545864e-52	0.256773310154744	0.524	0.449	1.23909030405292e-47	0	PPP1R2
3.30269978980476e-51	0.302667052034302	0.346	0.273	6.83526748497994e-47	0	ZRANB2
7.52274773180544e-51	0.344012165883765	0.317	0.25	1.55690787057445e-46	0	TFAM
1.77605422701931e-50	0.260605308434354	0.277	0.208	3.67572182823917e-46	0	RFC1
1.49428768725823e-48	0.267947797461903	0.283	0.217	3.09257779754963e-44	0	SNRK
2.54479836174243e-48	0.303176525571014	0.253	0.188	5.26671468946214e-44	0	BRIX1
5.03661114766755e-46	0.295064236740376	0.296	0.231	1.04237704312128e-41	0	SECISBP2
4.50117670028234e-44	0.343959109210504	0.253	0.197	9.31563529890433e-40	0	FBXO33
1.82039583514216e-43	0.311275264079805	0.31	0.248	3.76749122041021e-39	0	NIFK
4.60662867386501e-41	0.276831493729753	0.268	0.212	9.53387870343102e-37	0	HIPK1
1.81633703980205e-40	0.302819061360139	0.354	0.296	3.75909113757431e-36	0	CCT4
9.31059541325175e-39	0.267266347178292	0.285	0.226	1.92692082672658e-34	0	MED30
4.94092921393168e-36	0.269341322644385	0.329	0.276	1.0225747101153e-31	0	TAF9
8.77924022731598e-35	0.350251973312908	0.266	0.217	1.81695155744531e-30	0	PDCD2
1.08446198235288e-34	0.26763763620944	0.253	0.201	2.24440251867753e-30	0	N4BP1
3.0144008449587e-33	0.276059143540856	0.332	0.28	6.23860398872652e-29	0	CCT8
2.2602069931531e-30	0.255205161185175	0.289	0.242	4.67772439302966e-26	0	POLR2I
4.5724610893819e-29	0.266471738013977	0.334	0.288	9.46316547058478e-25	0	CHURC1
1.7457273249938e-28	0.251082801384142	0.255	0.207	3.61295727180717e-24	0	ALG13
3.01733436063059e-27	0.321600251288145	0.258	0.216	6.24467519276107e-23	0	CITED2
0	4.42511621498925	0.984	0.062	0	1	CST3
0	5.94815378400992	0.949	0.031	0	1	MAFB
0	3.92995448799687	0.95	0.053	0	1	SERPINA1
0	5.45640668769506	0.958	0.064	0	1	LYZ
0	3.68108019548478	0.98	0.116	0	1	FCER1G
0	4.88893921061891	0.974	0.11	0	1	LST1
0	5.11453503867849	0.987	0.143	0	1	AIF1
0	4.20917266283591	0.937	0.097	0	1	CEBPD
0	3.9149145718786	0.914	0.081	0	1	SPI1
0	6.06119737555798	0.849	0.028	0	1	FCN1
0	4.83075368356393	0.851	0.037	0	1	CLEC7A
0	3.22854255346162	0.994	0.182	0	1	TYROBP
0	3.47940260545308	0.986	0.175	0	1	S100A11
0	4.09492735971841	0.909	0.11	0	1	LGALS3
0	5.04943633324174	0.834	0.036	0	1	CD68
0	5.27217210876701	0.822	0.027	0	1	CSTA
0	2.75265774800567	0.923	0.131	0	1	STXBP2
0	2.5470838466961	0.968	0.179	0	1	S100A8
0	5.14196137100052	0.847	0.06	0	1	CTSB
0	2.94394824143072	0.991	0.206	0	1	S100A9
0	6.52108032851106	0.799	0.016	0	1	VCAN
0	1.84240952022095	0.83	0.068	0	1	S100A12
0	3.53241941697286	0.931	0.173	0	1	CTSD
0	3.81198158388175	0.821	0.078	0	1	GRN
0	4.67903072227023	0.795	0.055	0	1	CYBB
0	4.02942141845259	0.992	0.252	0	1	LGALS1
0	3.70850031972201	0.925	0.189	0	1	TIMP1
0	3.69368252602538	0.855	0.125	0	1	ANXA5
0	6.18024234823074	0.745	0.018	0	1	CD14
0	3.43423315292646	0.899	0.177	0	1	TYMP
0	3.41872634835245	0.889	0.17	0	1	ANXA2
0	2.73576070023871	0.832	0.114	0	1	RAB31
0	3.90169778531932	0.97	0.253	0	1	PSAP
0	3.20043542287725	0.873	0.157	0	1	GLUL
0	3.28652360386549	0.9	0.185	0	1	APLP2
0	3.87939556148086	0.767	0.059	0	1	KLF4
0	2.61056589569083	0.967	0.269	0	1	NAMPT
0	4.79972300508925	0.723	0.027	0	1	C5AR1
0	2.67681103658768	0.813	0.121	0	1	GSTO1
0	3.41302510185901	0.772	0.084	0	1	GRINA
0	3.91708780348625	0.735	0.048	0	1	RETN
0	5.81680249775622	0.707	0.021	0	1	HMOX1
0	5.0029141777916	0.713	0.028	0	1	LRRC25
0	2.2840526001212	0.823	0.139	0	1	BCL2A1
0	3.11741476831075	0.852	0.174	0	1	AP2S1
0	2.36891623492701	0.885	0.212	0	1	PLEK
0	3.75141376404853	0.72	0.05	0	1	TIMP2
0	2.77670686580304	0.867	0.198	0	1	ASAH1
0	4.21823147026856	0.708	0.044	0	1	DUSP6
0	2.97880968024636	0.781	0.12	0	1	TALDO1
0	4.01361142441451	0.988	0.328	0	1	CTSS
0	2.75125109692521	0.885	0.232	0	1	FKBP1A
0	4.48568291962529	0.683	0.03	0	1	LILRA5
0	2.68630871672155	0.938	0.286	0	1	GNG5
0	2.59865876406665	0.929	0.279	0	1	ATP6V0B
0	3.65878750275025	0.736	0.087	0	1	FCGRT
0	2.99669126085625	0.817	0.172	0	1	C4orf48
0	2.73778950527253	0.971	0.326	0	1	CEBPB
0	3.38353940186195	0.728	0.089	0	1	RNF130
0	2.888768397793	0.919	0.282	0	1	NPC2
0	4.53425314344866	0.668	0.034	0	1	CFP
0	2.49595493214562	0.89	0.261	0	1	ARPC1B
0	5.25427306021632	0.647	0.02	0	1	MS4A6A
0	2.51025206857318	0.792	0.165	0	1	ARRB2
0	2.62451157032148	0.788	0.162	0	1	GNB2
0	2.99510372925061	0.752	0.127	0	1	CTSZ
0	2.13351692797399	0.89	0.269	0	1	ZEB2
0	2.67056462523469	0.674	0.054	0	1	CXCL8
0	3.51856410983325	0.787	0.168	0	1	IFITM3
0	3.75175067527328	0.691	0.073	0	1	PYCARD
0	5.91194370458307	0.634	0.018	0	1	LILRB2
0	3.43636642465312	0.653	0.039	0	1	PLAUR
0	2.96597585508423	0.787	0.174	0	1	CSTB
0	3.35824881554291	0.995	0.384	0	1	COTL1
0	1.87591781813717	0.921	0.311	0	1	EFHD2
0	2.48536096315411	0.844	0.236	0	1	H2AFY
0	5.37792878177548	0.631	0.024	0	1	AC020656.1
0	6.34443333847564	0.62	0.013	0	1	CFD
0	2.75676298383426	0.803	0.197	0	1	ARPC5
0	2.51227770102273	0.738	0.132	0	1	ZYX
0	2.58913943747685	0.751	0.146	0	1	TLE3
0	3.13772523426	0.713	0.109	0	1	C1orf162
0	2.75140842883831	0.877	0.277	0	1	TKT
0	2.06620200017048	0.642	0.043	0	1	RAB32
0	2.41511689136689	0.819	0.224	0	1	PKM
0	3.11799866169708	0.686	0.092	0	1	CTSH
0	4.26848758790307	0.622	0.03	0	1	PLBD1
0	2.5044201037933	0.716	0.124	0	1	VASP
0	3.96377043113823	0.647	0.06	0	1	ETS2
0	2.09256207522567	0.787	0.201	0	1	MARCKS
0	2.288643249816	0.922	0.336	0	1	CD63
0	2.1640194517799	0.886	0.301	0	1	ITGB2
0	2.48513747942266	0.97	0.386	0	1	TSPO
0	3.25682951399896	0.679	0.099	0	1	HSBP1
0	3.04284683700389	0.671	0.092	0	1	HOTAIRM1
0	1.65461987037394	0.906	0.329	0	1	ANXA1
0	4.37575432328766	0.607	0.03	0	1	LMO2
0	3.60572172224454	0.605	0.03	0	1	FPR1
0	2.23036158197144	0.881	0.307	0	1	MAP3K8
0	3.56068553664314	0.621	0.048	0	1	FGR
0	2.57024992539479	0.762	0.189	0	1	VSIR
0	5.82205665214834	0.586	0.014	0	1	SLC7A7
0	5.7587963824829	0.589	0.018	0	1	CD163
0	2.07841162316283	0.802	0.232	0	1	MIDN
0	1.93785145108459	0.855	0.289	0	1	UPP1
0	1.91635179892549	0.846	0.28	0	1	LYN
0	3.26718021645732	0.639	0.075	0	1	TPP1
0	2.4005222926031	0.805	0.241	0	1	PGAM1
0	2.61567891399695	0.948	0.385	0	1	GSTP1
0	2.24027561220724	0.753	0.191	0	1	IFNGR2
0	4.60183583027591	0.599	0.039	0	1	BLVRB
0	2.20382170109625	0.776	0.217	0	1	CAPNS1
0	2.64309702371721	0.693	0.134	0	1	BID
0	3.08801040940665	0.614	0.057	0	1	PGD
0	2.03478534031032	0.859	0.303	0	1	TPI1
0	2.74731393491822	0.69	0.135	0	1	ATOX1
0	2.9758936445951	0.659	0.105	0	1	PPT1
0	5.20441543813971	0.579	0.025	0	1	FBP1
0	2.70966622925325	0.653	0.101	0	1	TNFRSF1B
0	2.41359403959983	0.869	0.317	0	1	PRELID1
0	4.00376590865257	0.584	0.032	0	1	SLC11A1
0	3.43170726611889	0.605	0.057	0	1	SNX18
0	3.55829738235157	0.657	0.111	0	1	SGK1
0	6.65350277799589	0.559	0.015	0	1	CTSL
0	3.67814188004819	0.591	0.047	0	1	CCDC88A
0	2.16679664703747	0.845	0.302	0	1	BLOC1S1
0	2.45848389519317	0.948	0.407	0	1	RAC1
0	2.245333771499	0.959	0.419	0	1	LCP1
0	2.70588141616767	0.64	0.101	0	1	MGAT1
0	4.9243672171295	0.549	0.012	0	1	CPVL
0	5.15871711354466	0.56	0.023	0	1	MPEG1
0	2.87059931230083	0.611	0.079	0	1	PTGER2
0	2.75230814339799	0.631	0.099	0	1	SCPEP1
0	1.81123853568521	0.797	0.269	0	1	CAP1
0	2.03539865954111	0.833	0.306	0	1	PSMB3
0	1.96855063786403	0.88	0.354	0	1	GNAI2
0	2.12581996704914	0.809	0.283	0	1	UBE2J1
0	3.65007486527589	0.552	0.027	0	1	SMIM25
0	4.11785324664045	0.562	0.037	0	1	IFI30
0	3.28129270035074	0.586	0.061	0	1	SH3BP2
0	2.38641054800401	0.953	0.43	0	1	BRI3
0	3.33820229252857	0.574	0.052	0	1	MNDA
0	2.86120988508851	0.587	0.067	0	1	AGTRAP
0	2.14732686099856	0.674	0.154	0	1	ATP6V0D1
0	5.75419265021801	0.53	0.012	0	1	CD36
0	5.15741188529671	0.54	0.022	0	1	LILRB1
0	3.03458653367956	0.987	0.471	0	1	S100A10
0	1.63475355869344	0.834	0.319	0	1	TXN
0	1.71209640269923	0.829	0.314	0	1	RHOG
0	2.2857128557022	0.651	0.138	0	1	AGFG1
0	1.70736934719454	0.769	0.256	0	1	FLNA
0	3.21692267826255	0.576	0.065	0	1	CAPG
0	2.17631262645057	0.672	0.162	0	1	CNPY3
0	1.84038817220641	0.833	0.323	0	1	SH3BGRL
0	1.78997809024278	0.727	0.217	0	1	PPP1CA
0	2.6439823112995	0.603	0.093	0	1	UBE2D1
0	1.82694925170345	0.919	0.41	0	1	CLIC1
0	3.10194809027123	0.56	0.051	0	1	ACSL1
0	2.37122899115983	0.647	0.14	0	1	ZNF106
0	2.05859506704568	0.669	0.163	0	1	SOD2
0	3.8217851375999	0.536	0.032	0	1	NCF2
0	3.87478341362696	0.556	0.052	0	1	RNF144B
0	2.05839910820418	0.636	0.133	0	1	NFIL3
0	5.2939070566663	0.525	0.022	0	1	THBS1
0	4.12066951155117	0.531	0.029	0	1	GNS
0	4.92706225030773	0.522	0.02	0	1	JDP2
0	3.03874638457934	0.542	0.042	0	1	FCGR2A
0	3.29352633480005	0.542	0.042	0	1	G0S2
0	2.2359373526489	0.689	0.189	0	1	NRIP1
0	2.13175903889631	0.653	0.154	0	1	MYO1G
0	1.97751390336222	0.826	0.327	0	1	POLR2L
0	2.07375639217365	0.757	0.259	0	1	VAMP8
0	2.45410360696441	0.65	0.153	0	1	RAP2B
0	1.84947286861582	0.766	0.27	0	1	NOP10
0	2.2466730335037	0.625	0.13	0	1	NCKAP1L
0	1.76513314062109	0.831	0.338	0	1	ATP6V1F
0	1.78218544726371	0.717	0.225	0	1	CTNNB1
0	2.15666817356548	0.598	0.106	0	1	MYO1F
0	1.66908649857475	0.759	0.268	0	1	BRK1
0	2.02164320069766	0.658	0.167	0	1	RBPJ
0	2.44247402547657	0.591	0.1	0	1	GLIPR2
0	3.73029375379726	0.516	0.025	0	1	ADM
0	2.11820755869792	0.637	0.147	0	1	NAA38
0	4.96264710463716	0.508	0.02	0	1	CD302
0	1.73349801487458	0.83	0.343	0	1	GRB2
0	2.03019837820724	0.749	0.263	0	1	ZFAND5
0	1.67764339229937	0.78	0.295	0	1	ID2
0	2.69830520962833	0.558	0.075	0	1	MIR22HG
0	3.15803103265797	0.999	0.516	0	1	S100A4
0	2.11781675886391	0.718	0.235	0	1	PLIN2
0	3.61796026319527	0.519	0.038	0	1	PECAM1
0	1.7872366752687	0.735	0.255	0	1	PGLS
0	4.32001720367046	0.502	0.023	0	1	HBEGF
0	4.54050914507378	0.502	0.024	0	1	ALDH2
0	1.77217870924453	0.714	0.237	0	1	NINJ1
0	1.65396029949795	0.776	0.3	0	1	CALM3
0	1.71151831041795	0.711	0.235	0	1	AHNAK
0	5.36953325305775	0.491	0.015	0	1	KCTD12
0	3.46895927711241	0.524	0.049	0	1	MAPKAPK3
0	2.71605021726205	0.583	0.108	0	1	AP1S2
0	3.52105084607524	0.517	0.043	0	1	CREG1
0	2.22024135634045	0.596	0.122	0	1	STX11
0	1.57384000544328	0.837	0.363	0	1	MSN
0	2.29100102486432	0.593	0.119	0	1	PTPN6
0	6.52858268664904	0.482	0.009	0	1	LILRA1
0	2.14716270177469	0.61	0.138	0	1	PICALM
0	3.2765500281606	0.54	0.069	0	1	AHR
0	6.43417595336219	0.479	0.008	0	1	LRP1
0	3.04664224844901	0.516	0.046	0	1	IRAK3
0	2.66010260695564	0.587	0.117	0	1	LTA4H
0	1.63407761729756	0.667	0.198	0	1	H2AFJ
0	2.30818952136916	0.589	0.12	0	1	KLF10
0	2.01283716609375	0.58	0.112	0	1	PPP1R18
0	1.91440559600796	0.873	0.406	0	1	ENO1
0	7.32982798879749	0.47	0.005	0	1	MARCO
0	1.67614421439448	0.831	0.366	0	1	DBI
0	2.62254984942888	0.553	0.089	0	1	EHBP1L1
0	1.74217087817495	0.696	0.232	0	1	GNB1
0	4.31734400453014	0.485	0.021	0	1	RBM47
0	2.01212259502659	0.606	0.143	0	1	SLA
0	2.08092027673067	0.622	0.159	0	1	TXNDC17
0	1.46092811784607	0.762	0.3	0	1	PLP2
0	2.40333806745622	0.543	0.081	0	1	RTN3
0	2.50629361765955	0.551	0.091	0	1	CHP1
0	1.7950362048206	0.604	0.144	0	1	FOSL2
0	2.21444869003917	0.575	0.116	0	1	RILPL2
0	1.54220862006236	0.816	0.358	0	1	CMTM6
0	3.36353130740803	0.497	0.04	0	1	GAS7
0	3.89654664969742	0.485	0.028	0	1	TBXAS1
0	2.09890167872653	0.561	0.106	0	1	CARD19
0	1.70576075397937	0.792	0.337	0	1	EVI2B
0	2.38975315709996	0.549	0.095	0	1	TCIRG1
0	1.82741889954146	0.558	0.104	0	1	CTSA
0	1.81372861647818	0.752	0.299	0	1	ATP5MF
0	1.59737204648356	0.7	0.247	0	1	BACH1
0	4.11032284391515	0.479	0.027	0	1	EMILIN2
0	1.47741392418917	0.776	0.325	0	1	COX5A
0	1.7270114349247	0.613	0.162	0	1	PLSCR1
0	2.2001569574843	0.992	0.541	0	1	OAZ1
0	1.85994809783161	0.654	0.206	0	1	CANX
0	1.62175304864327	0.804	0.357	0	1	SERPINB1
0	3.41202654724189	0.488	0.041	0	1	C15orf39
0	1.62248544468521	0.733	0.286	0	1	SEC11A
0	2.61847324329359	0.52	0.073	0	1	PLIN3
0	1.76392291669468	0.603	0.156	0	1	PTPRE
0	5.51844882060263	0.456	0.01	0	1	CCR1
0	2.66280192993526	0.542	0.097	0	1	CNIH4
0	1.75238237959262	0.544	0.099	0	1	FERMT3
0	1.86981307326697	0.653	0.209	0	1	TMEM167A
0	2.60445902623568	0.533	0.09	0	1	LAMTOR2
0	1.95460582864272	0.607	0.164	0	1	JARID2
0	2.12051589772651	0.731	0.289	0	1	ATP2B1-AS1
0	1.82720173076937	0.579	0.137	0	1	THEMIS2
0	1.50970704951265	0.488	0.047	0	1	CSF3R
0	2.64915549674565	0.522	0.081	0	1	SNX10
0	2.11359449266178	0.641	0.201	0	1	PRDX1
0	6.28495065103411	0.447	0.008	0	1	CD300E
0	1.95691930250332	0.509	0.072	0	1	SLC6A6
0	3.87872670194596	0.463	0.026	0	1	TNFSF13B
0	1.72833057307731	0.887	0.451	0	1	PGK1
0	2.12234625402478	0.549	0.114	0	1	LGALS9
0	3.56887590952829	0.464	0.03	0	1	C19orf38
0	2.09678803142996	0.577	0.143	0	1	MAP3K1
0	1.37442353544995	0.811	0.378	0	1	SDCBP
0	2.00377380955984	0.571	0.138	0	1	JPT1
0	2.32537168122617	0.539	0.107	0	1	ATP1B3
0	1.32157880218268	0.669	0.237	0	1	RAB5IF
0	1.26690633830146	0.885	0.454	0	1	MCL1
0	4.77963092491509	0.448	0.017	0	1	HRH2
0	5.70373763541581	0.442	0.011	0	1	MS4A7
0	2.59626185026615	0.509	0.078	0	1	RGS19
0	1.42103094245828	0.667	0.237	0	1	ARPC4
0	1.63096385432647	0.717	0.288	0	1	ATP6V0E1
0	1.54798096587386	0.564	0.135	0	1	MAP2K3
0	1.70788148589238	0.62	0.192	0	1	CCDC69
0	4.18157631553714	0.451	0.023	0	1	SLC15A3
0	1.54301598115547	0.846	0.419	0	1	PCBP1
0	5.01657943777056	0.443	0.016	0	1	SIGLEC10
0	1.40401170745702	0.698	0.271	0	1	CAPZA2
0	1.61440930832321	0.633	0.207	0	1	RAB1A
0	1.55707895469133	0.65	0.224	0	1	QKI
0	1.10035654347698	0.683	0.257	0	1	MYADM
0	1.41260123418288	0.765	0.339	0	1	FAM49B
0	2.02829160553656	0.844	0.418	0	1	ZFP36L1
0	1.33971357075238	0.875	0.449	0	1	IQGAP1
0	1.90550359992955	0.567	0.141	0	1	RIT1
0	1.48827875425839	0.72	0.295	0	1	RTN4
0	1.5515490417031	0.65	0.226	0	1	CSNK2B
0	3.12656140893268	0.472	0.048	0	1	EIF4EBP1
0	4.99726476149154	0.44	0.016	0	1	ZNF385A
0	3.89821549856131	0.451	0.027	0	1	HCK
0	1.57674120763067	0.577	0.154	0	1	WDR1
0	1.64200685727961	0.594	0.171	0	1	BCAP31
0	3.23479566649939	0.484	0.062	0	1	C20orf27
0	1.32174451955188	0.803	0.382	0	1	CAPZB
0	1.62487066500277	0.65	0.229	0	1	REEP5
0	2.04524345024917	0.551	0.13	0	1	CARD16
0	6.79034625762655	0.426	0.005	0	1	CYP1B1
0	4.19823223048749	0.444	0.023	0	1	RXRA
0	5.08675143361838	0.433	0.012	0	1	LILRA2
0	2.22220701474538	0.522	0.102	0	1	RHOQ
0	2.97861543464654	0.466	0.046	0	1	CXCL16
0	1.67378878741458	0.639	0.22	0	1	NDUFS6
0	1.85697253747585	0.593	0.175	0	1	ABRACL
0	2.83376390662749	0.487	0.069	0	1	COMT
0	1.70422725362088	0.535	0.118	0	1	LMNA
0	1.64117622569017	0.645	0.228	0	1	RGS2
0	2.79887268140557	0.46	0.043	0	1	TRIB1
0	1.6181241048376	0.662	0.245	0	1	ROMO1
0	1.3179373054542	0.724	0.307	0	1	SLC2A3
0	1.37296856027446	0.707	0.29	0	1	RAB5C
0	1.51428921155564	0.638	0.222	0	1	CHMP4B
0	1.40981680036238	0.832	0.416	0	1	LAMTOR4
0	1.99880336044527	0.606	0.19	0	1	UCP2
0	4.38459473565193	0.431	0.016	0	1	ADGRE2
0	1.53154957913093	0.634	0.22	0	1	STMP1
0	3.84462787155989	0.443	0.029	0	1	SLC31A2
0	1.39168835091736	0.735	0.321	0	1	NDUFA11
0	2.15721358347074	0.521	0.109	0	1	GLRX
0	1.93402517438752	0.631	0.219	0	1	SAMHD1
0	1.64286632665089	0.59	0.178	0	1	ANAPC11
0	1.60060094740076	0.663	0.252	0	1	MINOS1
0	1.65608018496389	0.501	0.09	0	1	GCA
0	1.69625952083807	0.829	0.418	0	1	ACTR2
0	1.44366682563159	0.566	0.155	0	1	METRNL
0	1.20528869892389	0.537	0.127	0	1	SLC25A37
0	1.54407493456756	0.595	0.185	0	1	SAMSN1
0	2.20504775777729	0.509	0.1	0	1	PHC2
0	1.71868754020902	0.916	0.507	0	1	COX8A
0	5.03486668900413	0.419	0.012	0	1	PILRA
0	2.88224573038594	0.459	0.053	0	1	PIK3AP1
0	5.88243003253674	0.416	0.01	0	1	TGFBI
0	2.58665018812203	0.472	0.066	0	1	ATP6AP1
0	1.61630191909073	0.594	0.189	0	1	GLTP
0	2.29441239369317	0.497	0.093	0	1	RUNX1
0	1.93151134691088	0.519	0.116	0	1	CDC42EP3
0	1.53841516886355	0.609	0.206	0	1	CLTA
0	1.49904796194786	0.632	0.229	0	1	CHMP2A
0	1.57289956452982	0.591	0.188	0	1	ZNHIT1
0	1.57961621303624	0.573	0.17	0	1	CTSC
0	3.60932800120438	0.435	0.033	0	1	SLC30A1
0	2.23360164308522	0.644	0.242	0	1	VAMP5
0	3.15335668419229	0.451	0.05	0	1	SLC43A2
0	1.85215842444588	0.551	0.151	0	1	MGST3
0	1.33307999744668	0.708	0.308	0	1	ATP6AP2
0	1.89770659937282	0.54	0.141	0	1	VMA21
0	0.991939789519212	0.638	0.239	0	1	TLN1
0	2.13850779402916	0.487	0.088	0	1	CYTH4
0	1.53439784168091	0.585	0.186	0	1	RNF181
0	3.91325625164132	0.422	0.023	0	1	IGSF6
0	2.59655744964769	0.466	0.07	0	1	UQCRC1
0	2.65557866848636	0.452	0.056	0	1	RASSF2
0	1.20322946583031	0.721	0.325	0	1	NDUFB7
0	2.377993298429	0.477	0.082	0	1	LAMP2
0	1.50596336576272	0.665	0.271	0	1	NDUFB1
0	1.28555562275794	0.65	0.256	0	1	NDUFB10
0	1.27553539133751	0.666	0.272	0	1	TRAPPC1
0	1.96580336715848	0.501	0.107	0	1	SHKBP1
0	1.57839503444645	0.595	0.201	0	1	RPN2
0	5.37991771983608	0.404	0.011	0	1	MGST1
0	1.42160390205488	0.864	0.471	0	1	HIF1A
0	1.05618200956124	0.606	0.213	0	1	TPM4
0	1.45603497713958	0.631	0.239	0	1	RNH1
0	3.55451378937209	0.415	0.024	0	1	SIRPA
0	3.63911900610992	0.41	0.019	0	1	CD93
0	1.81489870914043	0.534	0.144	0	1	UBE2R2
0	1.14866803409996	0.593	0.203	0	1	ITGB1
0	2.11461073563926	0.504	0.115	0	1	GLIPR1
0	5.53929756708028	0.399	0.01	0	1	RNASE2
0	2.35989884421882	0.51	0.121	0	1	WARS
0	1.86255259281365	0.522	0.133	0	1	CSK
0	1.29019631653851	0.675	0.287	0	1	WASF2
0	1.3644240090982	0.752	0.364	0	1	UQCR10
0	1.57184229870747	0.855	0.467	0	1	IRF2BP2
0	1.07029811400798	0.789	0.402	0	1	SNX3
0	1.88596616354392	0.495	0.108	0	1	FOXO3
0	2.9948888830698	0.433	0.046	0	1	SYK
0	1.52962010058157	0.522	0.135	0	1	RIN3
0	1.34473983339209	0.608	0.221	0	1	ZBTB7A
0	1.135778671161	0.733	0.347	0	1	CD53
0	1.01028105209647	0.778	0.392	0	1	RIOK3
0	3.73524953860555	0.408	0.022	0	1	ANPEP
0	2.93066758528445	0.429	0.044	0	1	MFSD1
0	2.02286974336493	0.492	0.107	0	1	M6PR
0	1.92112876531664	0.503	0.118	0	1	RFLNB
0	1.37946810559217	0.674	0.29	0	1	NEDD8
0	1.39071357455491	0.669	0.285	0	1	MBD2
0	1.78269042461162	0.543	0.159	0	1	MRPL23
0	1.42203276500449	0.75	0.366	0	1	TUBA1B
0	1.51046186668073	0.553	0.171	0	1	IFI27L2
0	2.62814136833473	0.44	0.059	0	1	IMPDH1
0	1.27951367479126	0.762	0.381	0	1	NDUFC2
0	2.13543759147603	0.462	0.081	0	1	PTTG1IP
0	1.79112000009821	0.509	0.129	0	1	PLEKHB2
0	2.17936031938433	0.478	0.098	0	1	SPG21
0	2.94031675382349	0.427	0.047	0	1	B4GALT5
0	1.48729085812842	0.552	0.173	0	1	CSGALNACT2
0	4.63960749838701	0.395	0.016	0	1	FGL2
0	1.2677199706421	0.669	0.291	0	1	HCLS1
0	6.23181607745615	0.385	0.007	0	1	HNMT
0	4.68846632763543	0.391	0.013	0	1	TTYH3
0	1.92623701925616	0.514	0.136	0	1	TSPAN14
0	2.66570360822907	0.44	0.062	0	1	SQOR
0	2.66704728214965	0.403	0.026	0	1	CDA
0	2.37670947797275	0.448	0.071	0	1	MYD88
0	1.07499074962873	0.823	0.446	0	1	GPX4
0	2.08050229551019	0.983	0.607	0	1	SAT1
0	1.9015125437083	0.52	0.144	0	1	MRPL52
0	3.40130287804258	0.412	0.036	0	1	RRAS
0	1.53142130174993	0.529	0.154	0	1	CAPN2
0	2.49522976516314	0.437	0.062	0	1	MARCH1
0	4.18284446107496	0.389	0.014	0	1	TNFAIP2
0	2.59547846345962	0.399	0.024	0	1	AQP9
0	3.06220156327007	0.425	0.051	0	1	PRDX3
0	1.39392000921949	0.833	0.459	0	1	PSMA7
0	1.35908164951254	0.739	0.366	0	1	ATP5MD
0	1.36596403135307	0.604	0.232	0	1	PRNP
0	1.43465612596944	0.653	0.282	0	1	PIM1
0	1.76480038648464	0.475	0.104	0	1	MXD1
0	0.830106674183089	0.502	0.131	0	1	LIMS1
0	1.73853316580301	0.499	0.128	0	1	SRA1
0	1.81525013024588	0.503	0.132	0	1	MTSS1
0	2.60645698631652	0.438	0.067	0	1	RNF141
0	1.14422141381319	0.736	0.365	0	1	LAMTOR1
0	1.2282866992719	0.644	0.273	0	1	P4HB
0	2.30785822735586	0.425	0.055	0	1	ITGAM
0	2.82713827265796	0.409	0.039	0	1	GNA15
0	1.49737708608999	0.541	0.172	0	1	ACAP2
0	1.18683981102673	0.666	0.297	0	1	NDUFA2
0	1.83786848522654	0.479	0.11	0	1	CPEB4
0	1.60637116180012	0.514	0.145	0	1	VTI1B
0	1.61020477832079	0.515	0.147	0	1	ARL8A
0	0.527933008601938	0.445	0.077	0	1	CYSTM1
0	1.02918074098444	0.753	0.385	0	1	PRR13
0	1.66171713978936	0.512	0.144	0	1	NDUFS7
0	1.62616613060988	0.529	0.162	0	1	SAT2
0	1.22496269585689	0.735	0.369	0	1	UQCRQ
0	1.32185960326089	0.595	0.229	0	1	GTF3C6
0	1.29457564230406	0.588	0.222	0	1	EP300
0	2.68841829380255	0.393	0.028	0	1	TLR2
0	1.28045837581036	0.64	0.275	0	1	ATP5PD
0	1.77880975431384	0.483	0.118	0	1	EPN1
0	1.067510453616	0.717	0.353	0	1	LAPTM4A
0	1.47695286552286	0.567	0.203	0	1	GDI2
0	1.78445747073059	0.486	0.123	0	1	CXXC5
0	1.49777284720909	0.515	0.152	0	1	PHPT1
0	1.82186475039217	0.477	0.115	0	1	VAMP3
0	4.52621689512023	0.379	0.017	0	1	TMEM170B
0	2.01850387440204	0.437	0.075	0	1	LASP1
0	2.02998957414375	0.467	0.106	0	1	FAM120A
0	1.16945726938389	0.748	0.387	0	1	DEK
0	1.14462514729197	0.682	0.322	0	1	ACTR3
0	1.50899995453244	0.515	0.155	0	1	TMED5
0	1.33043874242692	0.601	0.241	0	1	POLE4
0	2.17047731990218	0.449	0.089	0	1	BCL6
0	2.67098691906424	0.417	0.057	0	1	SH2B3
0	3.17793154723135	0.381	0.022	0	1	TREM1
0	1.96148072322069	0.45	0.091	0	1	CKAP4
0	1.06258297651739	0.729	0.37	0	1	BNIP2
0	1.09716631660116	0.846	0.488	0	1	LRRFIP1
0	2.24669026042306	0.455	0.097	0	1	CDKN1A
0	1.53211709696796	0.519	0.161	0	1	ZDHHC20
0	1.52197515511746	0.569	0.211	0	1	GPCPD1
0	3.04840084824359	0.405	0.048	0	1	SAP30
0	1.2302831992081	0.571	0.214	0	1	AP3S1
0	0.917640231101366	0.722	0.365	0	1	WDR83OS
0	1.36812854640965	0.646	0.29	0	1	ATP2B1
0	2.9057405063197	0.401	0.045	0	1	TESC
0	1.31262645781983	0.549	0.193	0	1	PPP4C
0	2.16544525612067	0.442	0.086	0	1	SLC25A24
0	3.92455460633153	0.38	0.024	0	1	DPYSL2
0	1.323936019293	0.866	0.51	0	1	EIF4G2
0	3.28467800801205	0.382	0.027	0	1	SMIM3
0	5.9534769888017	0.361	0.006	0	1	TMEM176B
0	2.81592848271587	0.405	0.051	0	1	DSE
0	1.67957651016949	0.433	0.079	0	1	PTPN12
0	1.94157847389536	0.448	0.094	0	1	SASH3
0	2.64492006569699	0.41	0.056	0	1	RELT
0	4.11209572266467	0.369	0.015	0	1	AC245128.3
0	0.972471645024335	0.655	0.302	0	1	SH3GLB1
0	3.1861435896303	0.39	0.037	0	1	PRKACA
0	1.27756227208499	0.628	0.275	0	1	NDUFA3
0	1.74294476528757	0.467	0.115	0	1	CLTC
0	5.2468816164166	0.361	0.009	0	1	RHOU
0	5.1552827658608	0.364	0.012	0	1	NLRP3
0	3.52543793296503	0.38	0.028	0	1	CTNNA1
0	1.34573611469095	0.542	0.191	0	1	ATG3
0	2.80712837391056	0.406	0.055	0	1	LIPA
0	1.07636325792888	0.655	0.304	0	1	TMEM219
0	2.29391392095986	0.432	0.081	0	1	EAF1
0	5.40228214944256	0.358	0.007	0	1	TLR4
0	2.11115840352806	0.449	0.098	0	1	NUP214
0	3.76092348280327	0.373	0.022	0	1	PLEKHO2
0	1.00110447487204	0.796	0.446	0	1	ARHGDIA
0	3.30977028034987	1	0.65	0	1	S100A6
0	1.28286737954339	0.514	0.165	0	1	BSG
0	2.17776749517318	0.436	0.087	0	1	PDXK
0	1.17498661609302	0.545	0.197	0	1	AP2M1
0	1.90627519464529	0.457	0.109	0	1	TENT5A
0	2.22500707453513	0.405	0.057	0	1	ITGAX
0	1.42631530275222	0.514	0.166	0	1	TRIM8
0	1.95748661654753	0.447	0.099	0	1	MAPK6
0	1.11041063535128	0.608	0.261	0	1	RAB7A
0	1.90198455168972	0.996	0.649	0	1	SRGN
0	1.55004017309922	0.483	0.136	0	1	OS9
0	3.03154135049394	0.381	0.034	0	1	LAIR1
0	2.58353223069857	0.386	0.04	0	1	QSOX1
0	1.59757059260542	0.457	0.111	0	1	SERTAD2
0	2.04426687798934	0.429	0.083	0	1	TWF2
0	1.18269224102801	0.569	0.223	0	1	MKRN1
0	2.81696462651388	0.394	0.049	0	1	CAT
0	1.45821730546169	0.453	0.108	0	1	NCOA4
0	3.13158517272033	0.368	0.023	0	1	LILRB3
0	1.01485723510254	0.758	0.414	0	1	RNF7
0	1.3470328183206	0.541	0.197	0	1	IL10RA
0	1.41647650360613	0.534	0.19	0	1	ETFB
0	2.48510748726389	0.407	0.063	0	1	CASP1
0	4.5517178595076	0.359	0.016	0	1	THBD
0	0.587858983478782	0.812	0.47	0	1	MAP1LC3B
0	1.38068088574303	0.525	0.183	0	1	PSMB2
0	1.21612386293285	0.547	0.206	0	1	RAB11FIP1
0	3.3083767829189	0.368	0.027	0	1	IMPA2
0	2.095001971761	0.404	0.064	0	1	SOX4
0	4.49312531473551	0.352	0.012	0	1	FCGR1A
0	2.61663866238545	0.368	0.028	0	1	B3GNT5
0	2.21617058038475	0.418	0.078	0	1	BLVRA
0	1.04328827226414	0.685	0.346	0	1	ATP5F1B
0	1.41698101057142	0.914	0.575	0	1	COX6B1
0	1.00342476553197	0.679	0.34	0	1	ATP5PB
0	0.959971834453957	0.647	0.308	0	1	IER5
0	1.01808069194534	0.67	0.331	0	1	COPE
0	1.29640913258296	0.547	0.209	0	1	PKN1
0	2.70554662076122	0.646	0.308	0	1	MT2A
0	2.26203707984424	0.409	0.071	0	1	RPN1
0	0.946334970593094	0.688	0.35	0	1	NDUFB2
0	1.40324020213221	0.911	0.574	0	1	ATP5MPL
0	0.920528508571238	0.751	0.415	0	1	CAST
0	2.37968247350733	0.4	0.064	0	1	PLEC
0	1.77539654235522	0.443	0.107	0	1	EHD1
0	1.84761642367807	0.436	0.1	0	1	CUX1
0	5.8139560628372	0.344	0.008	0	1	CD33
0	2.70319834814936	0.388	0.053	0	1	P2RX4
0	1.36820553584226	0.489	0.154	0	1	OSTF1
0	1.13661708775638	0.603	0.268	0	1	RPS27L
0	1.5078983104682	0.471	0.136	0	1	HM13
0	2.80531389043067	0.379	0.045	0	1	AGPAT2
0	3.9293782618936	0.355	0.021	0	1	CPPED1
0	2.67922712486995	0.377	0.044	0	1	CORO1C
0	2.37396368770039	0.391	0.059	0	1	TPD52L2
0	0.95055431237983	0.77	0.438	0	1	CDKN2D
0	1.08757821712985	0.646	0.314	0	1	NDUFA13
0	1.07591606319248	0.579	0.247	0	1	AURKAIP1
0	2.22441751007337	0.423	0.091	0	1	NAAA
0	1.98979583658992	0.418	0.086	0	1	ADAM10
0	1.04094838500813	0.701	0.369	0	1	ATP5PF
0	1.1084392793318	0.681	0.35	0	1	ARL4A
0	1.43511178986437	0.453	0.122	0	1	LACTB
0	1.18405512791922	0.541	0.211	0	1	GRK2
0	1.67585421804052	0.468	0.138	0	1	NDUFB3
0	1.01916307408435	0.743	0.413	0	1	FOSB
0	1.1084485006752	0.57	0.24	0	1	RAP1A
0	1.13287493364042	0.694	0.364	0	1	ELOC
0	4.17098213000104	0.346	0.016	0	1	CEBPA
0	1.60595291155224	0.368	0.039	0	1	MPP1
0	2.97225309794694	0.377	0.048	0	1	PHLDA1
0	1.19892941272954	0.832	0.503	0	1	COX7B
0	2.53145448885369	0.38	0.052	0	1	NQO2
0	4.55565182982597	0.34	0.012	0	1	PLXDC2
0	5.44309997824994	0.337	0.009	0	1	LILRB4
0	0.947851998010659	0.663	0.336	0	1	ARL6IP5
0	1.70304829507554	0.448	0.121	0	1	TIMM8B
0	4.03762376740204	0.341	0.014	0	1	LPCAT2
0	3.64515531063691	0.349	0.022	0	1	RAB13
0	3.3993643775601	0.353	0.026	0	1	TNFRSF1A
0	1.4965737327328	0.471	0.144	0	1	KDELR1
0	0.892658095891534	0.719	0.392	0	1	ATF4
0	1.27929304644807	0.52	0.194	0	1	ATP1A1
0	2.86488721588974	0.363	0.037	0	1	IL1R2
0	1.84055897025124	0.421	0.095	0	1	LY86
0	2.05784416742901	0.407	0.081	0	1	ARPC1A
0	0.836834616689401	0.55	0.225	0	1	PLEKHO1
0	0.951995270595463	0.753	0.428	0	1	SRSF9
0	5.21038621769334	0.333	0.008	0	1	DMXL2
0	1.38664421963732	0.481	0.156	0	1	LYPLA1
0	1.29506558773033	0.408	0.083	0	1	CPD
0	1.80576151842124	0.439	0.115	0	1	ATP13A3
0	0.992834558269564	0.605	0.281	0	1	C16orf72
0	1.47855478225519	0.469	0.145	0	1	TMEM147
0	1.21183816902247	0.512	0.189	0	1	SSR3
0	0.960886042184535	0.789	0.466	0	1	MTPN
0	0.916351644081527	0.629	0.306	0	1	PRDX5
0	1.43562252106576	0.459	0.137	0	1	TET2
0	1.54329162354693	0.449	0.127	0	1	COL4A3BP
0	2.50381811729565	0.368	0.046	0	1	IL17RA
0	1.39695776194416	0.463	0.142	0	1	TUBB
0	1.04475636209446	0.543	0.222	0	1	MMP24OS
0	3.77022852176574	0.339	0.018	0	1	BST1
0	1.1928582418491	0.439	0.118	0	1	MARCH2
0	1.16325897659074	0.492	0.171	0	1	SERPINB6
0	1.41228669457445	0.933	0.613	0	1	PTP4A2
0	3.98428290939519	0.341	0.021	0	1	GM2A
0	1.50086543984885	0.463	0.144	0	1	MYO9B
0	1.45336898959631	0.44	0.121	0	1	LEPROT
0	0.937587998708686	0.611	0.292	0	1	TGOLN2
0	2.25033709549744	0.384	0.065	0	1	GABARAP
0	1.5827918257221	0.444	0.125	0	1	PQLC1
0	1.47509108217479	0.946	0.627	0	1	RHOA
0	0.933551444005915	0.534	0.216	0	1	SEC14L1
0	0.886666971170982	0.666	0.348	0	1	SUMO3
0	1.62786887321935	0.44	0.122	0	1	GPI
0	1.02054221130565	0.528	0.211	0	1	DNAJC3
0	1.20201700284717	0.883	0.566	0	1	UQCR11
0	1.50634034740894	0.446	0.129	0	1	IRAK1
0	2.18281163111198	0.352	0.035	0	1	CLU
0	1.0351094401279	0.551	0.235	0	1	BNIP3L
0	1.41196858086629	0.533	0.217	0	1	CRIP1
0	1.38781898413635	0.456	0.14	0	1	FIBP
0	1.21659357291731	0.578	0.262	0	1	SELL
0	1.09475885650823	0.563	0.247	0	1	VPS29
0	1.01839585111156	0.795	0.48	0	1	NDUFS5
0	0.707729087012009	0.771	0.456	0	1	GPSM3
0	1.01024617870476	0.547	0.233	0	1	DAD1
0	0.917702597528607	0.626	0.312	0	1	CAPZA1
0	1.138127999665	0.86	0.546	0	1	ATP5ME
0	1.67167603512011	0.963	0.649	0	1	ELOB
0	1.68182774562594	0.442	0.129	0	1	PAG1
0	2.04868780441628	0.379	0.066	0	1	ARF3
0	4.3133344014906	0.329	0.016	0	1	ADAP2
0	3.71557341099443	0.334	0.021	0	1	KIAA0930
0	1.00632184899345	0.528	0.216	0	1	SNF8
0	0.882914571833649	0.75	0.438	0	1	KLF3
0	0.966167676511497	0.595	0.283	0	1	LAMP1
0	1.6351003521014	0.423	0.111	0	1	MVP
0	1.93167663411432	0.405	0.094	0	1	ODF3B
0	2.85752773089379	0.351	0.04	0	1	RNPEP
0	1.10456803460772	0.509	0.198	0	1	TBCB
0	1.04252140610643	0.828	0.517	0	1	NDUFA1
0	2.60317018714028	0.375	0.065	0	1	CRTAP
0	1.51901500649505	0.441	0.131	0	1	ERGIC1
0	2.42546477351756	0.357	0.047	0	1	ALOX5
0	1.02783277235779	0.505	0.195	0	1	SYNGR2
0	2.0754243276242	0.381	0.071	0	1	SH3BP1
0	0.58756904043784	0.849	0.539	0	1	TAGLN2
0	0.751253291397413	0.562	0.253	0	1	PRKCB
0	0.869583158418083	0.732	0.423	0	1	C4orf3
0	0.875405598306539	0.606	0.297	0	1	CD164
0	1.77138352945471	0.411	0.102	0	1	LY96
0	0.928152214230322	0.601	0.292	0	1	NDUFA12
0	0.85718285227097	0.605	0.296	0	1	PSMD8
0	1.67441045773349	0.411	0.102	0	1	PARVG
0	0.884497308287419	0.573	0.264	0	1	TACC1
0	1.32205518729253	0.518	0.21	0	1	FKBP5
0	0.966658131307066	0.683	0.375	0	1	RNASET2
0	0.887157566852478	0.604	0.296	0	1	ARF5
0	1.03861148446204	0.524	0.217	0	1	CTDNEP1
0	2.00445669213234	0.393	0.086	0	1	PEPD
0	1.43795290369533	0.437	0.13	0	1	HDGF
0	1.8743471276269	0.393	0.087	0	1	EIF4EBP2
0	3.51448011004513	0.323	0.017	0	1	PTAFR
0	1.87256779711597	0.383	0.077	0	1	PDLIM5
0	0.752233522138721	0.615	0.309	0	1	FYB1
0	0.776105587712515	0.718	0.412	0	1	RAB2A
0	5.36358680305243	0.312	0.007	0	1	STAB1
0	1.63033092707599	0.415	0.11	0	1	HACD4
0	0.952994794765941	0.876	0.572	0	1	IFITM2
0	1.06888483200305	0.785	0.481	0	1	UBL5
0	2.40669088567409	0.361	0.057	0	1	ACSL4
0	1.9908768558114	0.372	0.068	0	1	PFKFB3
0	0.918565922233015	0.523	0.22	0	1	MAPKAPK2
0	0.953417745125787	0.485	0.182	0	1	PHACTR1
0	2.31004456954759	0.348	0.045	0	1	AOAH
0	6.3329535476992	0.308	0.005	0	1	ASGR1
0	1.49128700334359	0.431	0.128	0	1	TIMM13
0	1.05783220542989	0.505	0.203	0	1	SNRPD3
0	0.998215441200974	0.534	0.233	0	1	DNAJC15
0	0.924508748129961	0.584	0.283	0	1	ATP5F1C
0	4.42344039220612	0.313	0.012	0	1	SECTM1
0	0.968337625100256	0.566	0.265	0	1	HADHA
0	0.843071709765087	0.573	0.272	0	1	POLR2J
0	0.938422120738275	0.541	0.241	0	1	GNAI3
0	1.64056540307179	0.392	0.092	0	1	LCP2
0	1.6832928249595	0.403	0.103	0	1	MRPL51
0	1.03273351631531	0.903	0.603	0	1	DAZAP2
0	1.04239015004065	0.476	0.176	0	1	SCP2
0	1.15264054389567	0.485	0.185	0	1	RBMS1
0	5.55514325355793	0.306	0.006	0	1	TMEM176A
0	1.70054541338531	0.384	0.084	0	1	PTPRJ
0	0.844758728078645	0.576	0.276	0	1	VPS28
0	1.07501570438734	0.469	0.169	0	1	UBE2M
0	1.15120152089403	0.526	0.227	0	1	TMBIM4
0	1.14121810957466	0.884	0.585	0	1	YWHAB
0	0.822753458379588	0.656	0.358	0	1	CSNK1A1
0	0.835435830841171	0.796	0.498	0	1	CORO1A
0	1.10809102607465	0.484	0.186	0	1	SFT2D2
0	1.76637666254016	0.383	0.086	0	1	ZDHHC3
0	2.98130317796801	0.342	0.045	0	1	CD4
0	0.78831849898933	0.622	0.325	0	1	ENY2
0	1.30972633141021	0.41	0.113	0	1	ACTN4
0	1.14883668991878	0.447	0.151	0	1	CKLF
0	0.803747736018506	0.707	0.411	0	1	TMEM59
0	1.51965955407854	0.407	0.111	0	1	ADAM17
0	1.48805216543958	0.409	0.113	0	1	OGFRL1
0	0.950862788390474	0.504	0.209	0	1	CNN2
0	0.692486008475439	0.685	0.39	0	1	RBX1
0	1.35955292916856	0.414	0.119	0	1	ARHGAP30
0	2.57078062202528	0.415	0.12	0	1	MT1X
0	1.14393375109711	0.498	0.204	0	1	OTUD1
0	1.03518898373293	0.555	0.261	0	1	PSMA4
0	1.79117203429395	0.371	0.077	0	1	FAM49A
0	1.37670523398207	0.484	0.19	0	1	LAP3
0	1.94432981006682	0.365	0.071	0	1	SKAP2
0	3.31347185479745	0.321	0.027	0	1	ARHGAP27
0	2.56028125334491	0.345	0.051	0	1	MAFG
0	0.765195717565441	0.659	0.366	0	1	UBE2L3
0	1.44311304918869	0.415	0.122	0	1	CCDC71L
0	0.749191535834869	0.661	0.369	0	1	TMEM258
0	1.42087863479055	0.398	0.106	0	1	FKBP2
0	1.70327024151669	0.372	0.08	0	1	TMCO3
0	2.35744514736249	0.338	0.047	0	1	GNB4
0	0.874493110557625	0.52	0.229	0	1	PPP1R14B
0	7.10833876094069	0.293	0.002	0	1	RBP7
0	1.37015885888343	0.429	0.138	0	1	CCT5
0	1.35095153315396	0.419	0.128	0	1	STK10
0	2.23045419295819	0.349	0.058	0	1	ASPH
0	1.94895711189468	0.362	0.071	0	1	GNAQ
0	1.94668403875684	0.36	0.069	0	1	NUMB
0	0.607053070422001	0.586	0.295	0	1	ANP32A
0	0.642696634086131	0.616	0.325	0	1	FMNL1
0	1.27400579452382	0.532	0.242	0	1	NFKBIZ
0	1.28637918431577	0.437	0.147	0	1	SSR1
0	2.09102625159735	0.371	0.081	0	1	FCGR3A
0	1.12454116406951	0.429	0.139	0	1	FLOT1
0	3.10296639852558	0.316	0.026	0	1	ADAM9
0	2.10348351208461	0.353	0.063	0	1	CTDSP2
0	0.916420885765565	0.549	0.26	0	1	SEM1
0	0.835727428774148	0.539	0.25	0	1	FAM204A
0	0.487142898781922	0.639	0.35	0	1	RAC2
0	2.10013375287886	0.364	0.075	0	1	CEP170
0	5.24807913449026	0.298	0.009	0	1	CXCL2
0	1.89819871672393	0.367	0.078	0	1	NANS
0	2.09610430418083	0.349	0.06	0	1	ALDOA
0	0.800149748781116	0.621	0.332	0	1	PSMB6
0	5.52336605513144	0.296	0.007	0	1	PLXNB2
0	0.817278967514825	0.786	0.498	0	1	ARF6
0	1.73769407223059	0.379	0.091	0	1	NDUFV3
0	1.27759123775369	0.429	0.142	0	1	RER1
0	0.624446807877008	0.679	0.392	0	1	PPP1CB
0	0.836691789354501	0.559	0.272	0	1	CDC40
0	1.08384928992941	0.457	0.17	0	1	WAS
0	1.12885051784131	0.45	0.163	0	1	ZBTB43
0	1.47477027480863	0.397	0.11	0	1	RARA
0	1.02065747750005	0.504	0.217	0	1	GNA13
0	0.733615811217386	0.547	0.26	0	1	BST2
0	1.31752140428025	0.425	0.138	0	1	CCT6A
0	0.671564187963682	0.568	0.281	0	1	MYH9
0	1.43411290939233	0.974	0.688	0	1	DUSP1
0	1.44655840768487	0.392	0.106	0	1	TUBA1C
0	0.843567166491203	0.555	0.269	0	1	SELENOW
0	0.512758225388965	0.486	0.2	0	1	RGCC
0	0.971826300306554	0.831	0.545	0	1	TMBIM6
0	1.35819295223738	0.34	0.055	0	1	IGFBP7
0	2.08628391518886	0.34	0.055	0	1	NAIP
0	1.12081907132602	0.557	0.272	0	1	METTL9
0	2.37588144296246	0.324	0.039	0	1	MBOAT7
0	3.69880098235809	0.301	0.016	0	1	HLX
0	4.68769944012805	0.293	0.008	0	1	C3AR1
0	0.87210141335122	0.579	0.294	0	1	YWHAE
0	0.69507962830189	0.667	0.383	0	1	TMEM50A
0	2.28354519708507	0.334	0.05	0	1	IER5L
0	1.00698643186406	0.495	0.211	0	1	MED13L
0	0.963288007948439	0.532	0.248	0	1	SLIRP
0	1.0010800850956	0.48	0.196	0	1	NDUFS8
0	0.74003332321382	0.596	0.312	0	1	ANXA11
0	0.777898760912056	0.578	0.294	0	1	ADGRE5
0	1.16499511046372	0.675	0.392	0	1	HSP90B1
0	2.58518153731343	0.322	0.039	0	1	ICAM1
0	2.24378815872554	0.337	0.055	0	1	RAB10
0	1.55797529410244	0.387	0.105	0	1	SNX17
0	1.23566039061379	0.429	0.147	0	1	CHCHD5
0	0.745174190322435	0.644	0.362	0	1	TAF10
0	0.573817605180926	0.875	0.593	0	1	ZFP36
0	1.6190583046007	0.383	0.101	0	1	POU2F2
0	0.972714596449928	0.473	0.191	0	1	WDR26
0	0.966326555320179	0.469	0.187	0	1	B4GALT1
0	3.95080682247042	0.299	0.017	0	1	RAB20
0	1.44767625159819	0.392	0.111	0	1	IDH3G
0	0.903717736714482	0.485	0.204	0	1	BAG1
0	1.02420901142364	0.656	0.375	0	1	PSME2
0	2.80329800061457	0.32	0.039	0	1	RAB34
0	5.33767251574285	0.288	0.007	0	1	MS4A4A
0	3.8697508957207	0.3	0.019	0	1	ZFHX3
0	0.874958847229953	0.83	0.549	0	1	COX6A1
0	2.35171314788112	0.337	0.057	0	1	IER3
0	2.24649273460578	0.998	0.718	0	1	VIM
0	0.973869411242997	0.485	0.205	0	1	EIF6
0	5.54344566413312	0.286	0.006	0	1	PDK4
0	1.29295236682252	0.417	0.137	0	1	TM9SF2
0	0.993420374233335	0.687	0.408	0	1	CALR
0	0.86926787084898	0.53	0.251	0	1	PDIA6
0	0.996360167403296	0.447	0.168	0	1	COMMD7
0	1.04086184681133	0.973	0.694	0	1	EMP3
0	2.45695454461382	0.304	0.025	0	1	MCEMP1
0	1.19669340635959	0.896	0.618	0	1	COX5B
0	1.97312311800115	0.345	0.067	0	1	ATF3
0	1.83620237277955	0.348	0.07	0	1	PNKD
0	0.714331383023746	0.691	0.413	0	1	SPCS3
0	0.850959928505176	0.49	0.213	0	1	SUPT4H1
0	2.31993677215209	0.326	0.049	0	1	PNPLA6
0	1.13637684600838	0.429	0.153	0	1	EIF4E2
0	2.51328256924292	0.32	0.044	0	1	GSR
0	2.04232456562323	0.341	0.065	0	1	NCOR2
0	1.3103856834256	0.403	0.127	0	1	OGFR
0	0.780121267642255	0.694	0.418	0	1	CD55
0	3.57125215778723	0.298	0.022	0	1	CD86
0	1.46188921075354	0.476	0.2	0	1	NCF1
0	1.94751098615977	0.34	0.065	0	1	SSFA2
0	1.00623830070688	0.451	0.176	0	1	KDELR2
0	1.72794115754281	0.363	0.088	0	1	ATP2A2
0	1.14224172600301	0.457	0.182	0	1	TMEM256
0	2.09412646929056	0.34	0.065	0	1	JOSD2
0	0.66218985027821	0.706	0.431	0	1	H2AFZ
0	4.6008282847498	0.285	0.01	0	1	PRAM1
0	1.58584663895672	0.367	0.093	0	1	HADHB
0	2.46118753645401	0.318	0.044	0	1	TMEM127
0	1.54487562910052	0.369	0.097	0	1	KLF11
0	5.56400932701947	0.279	0.007	0	1	ZNF503
0	0.957529597007617	0.92	0.648	0	1	GMFG
0	3.25158542982535	0.296	0.024	0	1	ELF4
0	0.929049326453251	0.475	0.203	0	1	VMP1
0	0.705146867137618	0.849	0.578	0	1	SEC61B
0	1.04785712603264	0.432	0.161	0	1	TMEM230
0	0.803574186994327	0.607	0.336	0	1	TBCA
0	3.50695814151823	0.294	0.023	0	1	ZMIZ1
0	0.797984614880414	0.516	0.246	0	1	RASSF5
0	0.892309540066474	0.406	0.136	0	1	UBE2F
0	1.00536417769129	0.449	0.179	0	1	DOCK2
0	0.656642818349763	0.546	0.276	0	1	DCTN3
0	1.77761040864912	0.981	0.711	0	1	ARPC3
0	2.90816770301359	0.3	0.03	0	1	COLGALT1
0	0.718251165152683	0.613	0.343	0	1	USP3
0	0.995490424622908	0.436	0.167	0	1	DBNL
0	0.845323075585828	0.812	0.543	0	1	SEC61G
0	0.57112318486917	0.648	0.379	0	1	DRAP1
0	1.93282460849131	0.388	0.119	0	1	PPIF
0	1.42143458150813	0.375	0.106	0	1	FAM45A
0	0.781865172069592	0.509	0.24	0	1	ADRM1
0	2.36503730384363	0.313	0.044	0	1	AP2A1
0	2.92411323566725	0.291	0.022	0	1	DOK3
0	1.48907415691676	0.373	0.105	0	1	SMS
0	1.02637551546008	0.441	0.173	0	1	PAFAH1B2
0	0.646123504881706	0.649	0.381	0	1	VDAC2
0	2.11197126327367	0.326	0.058	0	1	ZDHHC7
0	0.939436849727514	0.365	0.098	0	1	PTPN18
0	0.769843088101113	0.534	0.267	0	1	VDAC1
0	0.898666679211504	0.458	0.191	0	1	SH3KBP1
0	0.705705368271768	0.45	0.183	0	1	ALOX5AP
0	4.55647307643624	0.279	0.012	0	1	NAGA
0	3.1372764056857	0.293	0.026	0	1	NUDT16
0	5.49163724594519	0.274	0.008	0	1	SHTN1
0	0.658381628539017	0.771	0.506	0	1	HIGD2A
0	0.762755709936031	0.517	0.252	0	1	GHITM
0	0.715000032646983	0.542	0.277	0	1	NDUFAB1
0	0.733383988710137	0.589	0.324	0	1	ETF1
0	1.99943460879996	0.324	0.06	0	1	KCNAB2
0	0.9021302411834	0.44	0.176	0	1	RNPEPL1
0	0.659242335287392	0.496	0.232	0	1	SNX2
0	2.06655775161895	0.32	0.056	0	1	DDAH2
0	2.09106701622837	0.315	0.051	0	1	G6PD
0	1.09894539470181	0.436	0.172	0	1	ANAPC15
0	0.953492458308047	0.834	0.57	0	1	TUBA1A
0	0.65784950049068	0.78	0.517	0	1	NDUFB11
0	3.2263738094994	0.286	0.023	0	1	TCF7L2
0	0.628664324652338	0.672	0.41	0	1	COPS9
0	1.47781550930315	0.96	0.698	0	1	TPM3
0	2.07597518561798	0.303	0.041	0	1	CD151
0	1.592208810155	0.356	0.094	0	1	DEF8
0	0.708671164229462	0.806	0.544	0	1	ATP5F1D
0	0.951254971532395	0.424	0.162	0	1	NAPA
0	0.930885199461677	0.459	0.198	0	1	CSRNP1
0	1.21883259651447	0.407	0.146	0	1	RIPK2
0	0.578384973371873	0.504	0.243	0	1	RASGRP2
0	1.25383821906525	0.38	0.119	0	1	FAM89B
0	2.02703691912964	0.319	0.058	0	1	SPTLC2
0	1.25011356197244	0.373	0.112	0	1	FURIN
0	0.993158936256196	0.411	0.15	0	1	PREX1
0	2.86732976073209	0.29	0.029	0	1	MAP1S
0	1.32641673860141	0.386	0.126	0	1	FBXL5
0	1.07342547092355	0.432	0.172	0	1	LSM6
0	2.60477811449265	0.302	0.042	0	1	HEXB
0	1.15315634482216	0.386	0.126	0	1	CYB5R4
0	0.900555170860082	0.445	0.185	0	1	SIGIRR
0	1.03818107911963	0.423	0.163	0	1	ACADVL
0	1.51432841440397	0.369	0.11	0	1	AKR1A1
0	2.52496250819945	0.98	0.721	0	1	NEAT1
0	2.3311394124766	0.28	0.021	0	1	PYGL
0	1.31778982858816	0.36	0.101	0	1	POLR2E
0	2.9513684144803	0.286	0.027	0	1	PLXNC1
0	2.19971223694224	0.308	0.05	0	1	UNC93B1
0	1.56371468044649	0.334	0.076	0	1	RSU1
0	0.788470496061678	0.465	0.207	0	1	TMEM160
0	1.70874918547302	0.327	0.07	0	1	MKNK1
0	0.712791634374325	0.522	0.265	0	1	C6orf62
0	1.08670940470565	0.491	0.234	0	1	HMGA1
0	1.47842326192893	0.379	0.122	0	1	INSIG1
0	0.813392475581751	0.454	0.197	0	1	PTEN
0	3.29596674827503	0.282	0.025	0	1	MSRB2
0	1.31505148360463	0.367	0.111	0	1	FOXN2
0	2.81237845348347	0.287	0.031	0	1	ATP6V1A
0	0.771722094574119	0.474	0.218	0	1	RAD23B
0	0.91392631594749	0.483	0.227	0	1	GABARAPL1
0	0.74946375914429	0.471	0.215	0	1	PRKAR1A
0	1.59631724918511	0.335	0.079	0	1	AC020916.1
0	0.497492075715981	0.718	0.462	0	1	MOB1A
0	0.56760783362976	0.594	0.338	0	1	H2AFV
0	3.38684098038715	0.283	0.027	0	1	ADA2
0	3.16390271404626	0.276	0.021	0	1	AL445524.1
0	0.898140125061906	0.375	0.12	0	1	GYG1
0	0.963618833077456	0.414	0.159	0	1	MPC1
0	1.84599940570942	0.317	0.062	0	1	ATP6V1B2
0	0.832586169996861	0.382	0.127	0	1	DOK2
0	0.845368581241337	0.472	0.217	0	1	ITGAE
0	1.74987793454139	0.33	0.075	0	1	ZNF787
0	2.25488073097018	0.301	0.047	0	1	NOTCH2
0	1.28033544108768	0.379	0.125	0	1	RASGEF1B
0	1.23967259888602	0.361	0.107	0	1	SFT2D1
0	1.77579579794029	0.324	0.07	0	1	UBAC1
0	1.97097264057766	0.318	0.064	0	1	OAZ2
0	0.859342278877681	0.455	0.201	0	1	NUCB1
0	1.3605401017418	0.361	0.108	0	1	MAP7D1
0	2.21769879316984	0.292	0.039	0	1	RALB
0	0.986545766069609	0.415	0.162	0	1	DCP2
0	0.703611405591271	0.38	0.127	0	1	STOM
0	0.524415855980012	0.588	0.335	0	1	YWHAQ
0	1.63641207430599	0.339	0.087	0	1	RREB1
0	0.863508880587467	0.501	0.249	0	1	SRI
0	1.15516179047505	0.393	0.141	0	1	ERO1A
0	2.16247024627517	0.306	0.054	0	1	RCOR1
0	1.35776853929361	0.358	0.106	0	1	STX10
0	0.822519115172264	0.463	0.212	0	1	PSMB4
0	0.868101692301062	0.416	0.165	0	1	LMAN2
0	2.00769508139973	0.301	0.05	0	1	MAN1A1
0	0.567450609741584	0.647	0.396	0	1	CBX3
0	2.12212801871855	0.302	0.051	0	1	PDIA4
0	2.89960386122797	0.286	0.035	0	1	JAML
0	1.00862189511472	0.412	0.161	0	1	EMC10
0	2.09579381322405	0.304	0.054	0	1	UBA1
0	0.729888509259511	0.49	0.24	0	1	PTBP3
0	2.0118569444753	0.302	0.052	0	1	ABHD2
0	1.13382295512381	0.397	0.147	0	1	CMTM3
0	1.01579580971658	0.956	0.706	0	1	ACTG1
0	1.53703202605267	0.341	0.092	0	1	PRKAG2
0	1.42512497757144	0.342	0.093	0	1	MRPL28
0	1.26784095305662	0.37	0.121	0	1	NTAN1
0	1.41657287504223	0.354	0.105	0	1	MAP3K3
0	0.684587623597616	0.494	0.245	0	1	TRABD
0	0.613829475497825	0.554	0.306	0	1	TXNL4A
0	2.03068325398652	0.299	0.051	0	1	NPTN
0	0.965632724997083	0.401	0.154	0	1	DYNC1LI1
0	2.01202689102818	0.299	0.052	0	1	RP2
0	0.620768743470609	0.786	0.539	0	1	VAPA
0	0.708224665913312	0.58	0.333	0	1	DDT
0	4.77919129160198	0.258	0.012	0	1	EREG
0	0.60966190373103	0.522	0.276	0	1	MTCH1
0	0.802083727926781	0.443	0.197	0	1	TES
0	1.40910873772651	0.327	0.081	0	1	RAB1B
0	1.44148484787586	0.334	0.089	0	1	GUSB
0	0.588204735406825	0.732	0.487	0	1	JTB
0	0.647990180964984	0.738	0.493	0	1	PDIA3
0	2.00578690432606	0.411	0.166	0	1	FABP5
0	0.948433579554192	0.409	0.164	0	1	CLIP1
0	1.50470277337466	0.334	0.09	0	1	TXNRD1
0	1.4172118013365	0.327	0.083	0	1	COMMD8
0	1.52120412798717	0.323	0.079	0	1	FLOT2
0	1.76646238975342	0.316	0.072	0	1	NFIC
0	0.609489133493182	0.525	0.282	0	1	RHEB
0	0.610852060147542	0.538	0.295	0	1	SELENOH
0	1.14222526791937	0.383	0.14	0	1	EHD4
0	2.81777294947354	0.285	0.042	0	1	SLC39A8
0	1.00983727192382	0.383	0.141	0	1	HOOK3
0	0.779443558651798	0.403	0.161	0	1	RAB8A
0	5.16925985762781	0.25	0.008	0	1	SLC8A1
0	0.735389193208216	0.522	0.28	0	1	PAK2
0	1.21120909394955	0.355	0.113	0	1	HSD17B10
0	4.16920571073785	0.254	0.012	0	1	NACC2
0	2.13897123118921	0.293	0.051	0	1	SPN
0	0.810334127820423	0.462	0.221	0	1	GNG2
0	0.607268748924392	0.413	0.172	0	1	BHLHE40
0	0.930577248543718	0.38	0.139	0	1	ARF4
0	1.52614886371108	0.322	0.081	0	1	COMMD9
0	1.74063292738347	0.306	0.065	0	1	WSB2
0	3.72171390841692	0.256	0.015	0	1	PPM1F
0	0.669016553967858	0.469	0.228	0	1	FAM32A
0	1.02110692882554	0.385	0.145	0	1	TMEM167B
0	0.849690375661035	0.454	0.214	0	1	TIPARP
0	0.886446808099115	0.402	0.162	0	1	CYC1
0	2.49222277354765	0.276	0.036	0	1	ITPK1
0	0.772649536413195	0.439	0.199	0	1	CLTB
0	2.16870148646264	0.287	0.047	0	1	DENND5A
0	1.0205493270831	0.918	0.678	0	1	CD44
0	1.15684742555349	0.366	0.126	0	1	RNASEH2C
0	3.6305186746265	0.258	0.019	0	1	SLC2A6
0	2.87814815627111	0.262	0.023	0	1	ROGDI
0	1.11233700753361	0.366	0.127	0	1	NRAS
0	1.28715101062327	0.347	0.108	0	1	NUDT1
0	1.87954060200978	0.296	0.057	0	1	GRK3
0	2.37756406832006	0.277	0.039	0	1	EGR1
0	1.55560495941631	0.331	0.093	0	1	TLNRD1
0	0.975812954879869	0.383	0.145	0	1	PGP
0	0.677846196290385	0.759	0.521	0	1	SLC25A5
0	1.33331605394015	0.315	0.077	0	1	PNP
0	1.65740692875843	0.985	0.747	0	1	CYBA
0	0.5800938876876	0.696	0.458	0	1	MTDH
0	0.788532185221332	0.459	0.222	0	1	HECA
0	0.553647797573829	0.507	0.27	0	1	TMEM14B
0	1.96936010622299	0.995	0.758	0	1	GAPDH
0	1.96458735418462	0.292	0.055	0	1	DRAM1
0	1.78756438816679	0.295	0.058	0	1	RALBP1
0	0.899565356739625	0.394	0.158	0	1	COX20
0	1.23513649213026	0.334	0.098	0	1	FBXW5
0	1.19582496176662	0.308	0.072	0	1	MIR4435-2HG
0	0.873297135267238	0.827	0.591	0	1	POMP
0	1.1525223507204	0.34	0.105	0	1	DAP
0	0.771816219473433	0.447	0.212	0	1	METTL26
0	1.27857450426475	0.33	0.095	0	1	ACAA2
0	1.0162239448472	0.373	0.138	0	1	RNF11
0	0.657734611804316	0.707	0.472	0	1	ATP5MC3
0	0.625919842497675	0.509	0.274	0	1	SYNCRIP
0	1.08040554730924	0.346	0.111	0	1	PTK2B
0	0.72168866567571	0.44	0.206	0	1	SDHB
0	0.909064399934761	0.392	0.158	0	1	ARL8B
0	0.870931654857811	0.398	0.164	0	1	HNRNPH2
0	1.74049549928852	0.276	0.042	0	1	GSN
0	0.597614066003114	0.502	0.268	0	1	SELENOF
0	1.21285117540303	0.353	0.119	0	1	ACAA1
0	0.63889624560567	0.474	0.24	0	1	FRG1
0	0.606871825868848	0.469	0.235	0	1	LCOR
0	1.906643595418	0.291	0.057	0	1	MAP2K1
0	0.602529808263719	0.487	0.253	0	1	ZFAND6
0	0.794911587164837	0.924	0.691	0	1	ARHGDIB
0	1.30520218571765	0.339	0.106	0	1	TMEM179B
0	0.717693153122791	0.438	0.205	0	1	CHMP2B
0	0.948792849182152	0.38	0.147	0	1	ERP44
0	1.2649933920607	0.321	0.088	0	1	CYB5R3
0	0.732103522808025	0.77	0.537	0	1	LDHA
0	1.43762351219749	0.303	0.07	0	1	CD82
0	0.652007547769473	0.473	0.24	0	1	MYDGF
0	1.69508622402359	0.303	0.07	0	1	IFNAR2
0	1.26143340642401	0.334	0.102	0	1	BORCS7
0	0.715772027448836	0.384	0.152	0	1	PDCD10
0	1.36125269877846	0.326	0.094	0	1	ANXA6
0	0.736460082541926	0.42	0.188	0	1	LYST
0	1.71864979746615	0.298	0.066	0	1	KIAA0232
0	0.788988444227225	0.414	0.182	0	1	VCP
0	1.04848900357514	0.354	0.122	0	1	MOB3A
0	0.607626612736151	0.479	0.247	0	1	EWSR1
0	1.21783939574836	0.356	0.124	0	1	GGA1
0	0.658297913376841	0.451	0.22	0	1	THOC7
0	1.41548181134317	0.324	0.093	0	1	UHRF1BP1L
0	1.27203756463455	0.332	0.101	0	1	PSMB10
0	0.585128065671647	0.711	0.48	0	1	PARK7
0	2.01208549271293	0.283	0.052	0	1	HDLBP
0	0.726952907226759	0.434	0.203	0	1	MLF2
0	0.564524518015296	0.488	0.257	0	1	DYNC1H1
0	1.25791087309905	0.334	0.104	0	1	TMEM30A
0	3.05375811903003	0.252	0.022	0	1	SLC31A1
0	2.41202360281893	0.254	0.024	0	1	P2RX1
0	1.55940024156007	0.326	0.096	0	1	CBX6
0	0.633704969717667	0.483	0.253	0	1	KRTCAP2
0	0.617399488034209	0.353	0.123	0	1	CYTOR
0	1.88708656766624	0.993	0.763	0	1	MYL6
0	0.780695415988915	0.407	0.177	0	1	RTF2
0	1.7636875122485	0.302	0.072	0	1	TRMT1
0	0.866891525060898	0.409	0.179	0	1	LENG8
0	1.0115619512485	0.332	0.103	0	1	RRBP1
0	1.25211180363873	0.33	0.101	0	1	LSM10
0	3.06572157649216	0.252	0.023	0	1	FUCA2
0	1.31497644982849	0.327	0.098	0	1	PXN
0	0.93526400307649	0.368	0.139	0	1	PSMD2
0	1.18576594316703	0.335	0.107	0	1	TMED7
0	1.22727930531992	0.335	0.107	0	1	ELMSAN1
0	0.916426859509428	0.332	0.104	0	1	MAPK1
0	2.41120351992823	0.263	0.035	0	1	ANXA4
0	2.59817258647851	0.259	0.031	0	1	ATP6V0A1
0	0.777473880447532	0.41	0.182	0	1	MRPL20
0	2.35974406017891	0.999	0.771	0	1	SH3BGRL3
0	0.5993509745613	0.41	0.182	0	1	SELENOS
0	1.32332453864444	0.983	0.755	0	1	PFN1
0	1.15438123597679	0.343	0.116	0	1	LGALS8
0	0.800627180699804	0.404	0.177	0	1	RNF149
0	0.898475401961548	0.374	0.147	0	1	GRK6
0	2.54052229948884	0.265	0.038	0	1	ID1
0	1.13008879088266	0.353	0.126	0	1	YTHDF3
0	0.749381753946661	0.409	0.182	0	1	WDR45B
0	0.560029230021075	0.475	0.248	0	1	TOP1
0	1.25074711166545	0.331	0.105	0	1	C9orf72
0	0.816992979736351	0.411	0.185	0	1	PDCD5
0	1.0394314643228	0.34	0.115	0	1	LMO4
0	0.76851919432244	0.402	0.177	0	1	GALNT1
0	2.15229711234671	0.261	0.036	0	1	HAVCR2
0	2.1714007863614	0.263	0.038	0	1	ACER3
0	1.63595007646564	0.291	0.066	0	1	ACTR1A
0	0.83879704563414	0.395	0.171	0	1	ARHGAP4
0	0.625253932183772	0.434	0.21	0	1	TMEM9B
0	1.01077038530145	0.347	0.123	0	1	KCTD20
0	1.63878413979026	0.286	0.062	0	1	CBL
0	0.981161688752176	0.338	0.115	0	1	POLR2G
0	1.19477234060791	0.332	0.109	0	1	IFNAR1
0	0.96634280734491	0.346	0.123	0	1	DIAPH1
0	0.669095518035896	0.412	0.189	0	1	SSNA1
0	1.61635046606518	0.3	0.077	0	1	CARS2
0	1.56936813417769	0.294	0.071	0	1	TOM1
0	1.66952981608441	0.274	0.052	0	1	LAT2
0	0.935461787409255	0.382	0.16	0	1	PTRHD1
0	0.974703032124128	0.347	0.125	0	1	TMOD3
0	0.806424174224287	0.406	0.185	0	1	PSMA5
0	1.90129599490066	0.276	0.055	0	1	DNAJC5
0	2.40012871450747	0.257	0.036	0	1	OSBPL11
0	1.4925614626938	0.299	0.078	0	1	OAT
0	0.797210943940868	0.87	0.649	0	1	SLC25A3
0	2.12446526267783	0.263	0.043	0	1	DUSP23
0	0.665785739459518	0.424	0.204	0	1	LBR
0	0.859060965517314	0.379	0.159	0	1	NIPSNAP2
0	0.540168223966121	0.383	0.163	0	1	RAB11A
0	0.716410454524695	0.407	0.187	0	1	NAA50
0	1.30063044515682	0.301	0.081	0	1	ZFAND3
0	1.0548958392169	0.331	0.112	0	1	TBC1D1
0	0.871204922266592	0.399	0.18	0	1	HSD17B11
0	1.33141289246405	0.323	0.104	0	1	UNC119
0	0.827106298275989	0.381	0.162	0	1	C16orf87
0	0.980003747561799	0.355	0.136	0	1	SVBP
0	1.34961370348469	0.301	0.082	0	1	SCARB2
0	0.771157536722345	0.392	0.174	0	1	FBXO11
0	1.83995455354215	0.271	0.053	0	1	FLII
0	1.85756898441753	0.269	0.051	0	1	NCF4
0	1.89938138916208	0.275	0.057	0	1	AGPAT3
0	0.62138990260433	0.449	0.231	0	1	PSMB7
0	0.942739274742141	0.373	0.155	0	1	ERGIC3
0	0.75439022529554	0.413	0.195	0	1	WDR82
0	1.30602433253863	0.287	0.069	0	1	HK1
0	0.705103862082783	0.413	0.195	0	1	LSM4
0	1.03866876192238	0.33	0.113	0	1	LRRFIP2
0	1.06089929676534	0.326	0.109	0	1	TMEM208
0	0.977230507646811	0.36	0.143	0	1	TNIP1
0	0.805860602502734	0.361	0.144	0	1	BANF1
0	1.19713809256421	0.99	0.773	0	1	FOS
0	1.91674990179032	0.273	0.057	0	1	MID1IP1
0	1.68513018221289	0.275	0.059	0	1	TOLLIP
0	0.67375919759306	0.395	0.179	0	1	OTUB1
0	0.96044296806132	0.342	0.126	0	1	SLK
0	0.680840728379581	0.404	0.188	0	1	BLOC1S6
0	1.0798236012637	0.309	0.093	0	1	TSC22D4
0	2.50992836118234	0.25	0.034	0	1	NAPRT
0	0.699470234111883	0.407	0.191	0	1	MAP4K4
0	0.886959605310038	0.376	0.161	0	1	RHOB
0	2.01629608894738	0.264	0.05	0	1	TMEM205
0	0.599365573254872	0.434	0.22	0	1	OSTC
0	1.0055586744872	0.351	0.137	0	1	PLK3
0	1.05051506545796	0.317	0.104	0	1	AGTPBP1
0	1.2222141163642	0.356	0.143	0	1	MARCKSL1
0	1.21256815925332	0.311	0.098	0	1	RHOC
0	0.713024703893196	0.375	0.162	0	1	MFSD10
0	1.3957375498345	0.301	0.088	0	1	ZSCAN16-AS1
0	0.9482603458213	0.304	0.091	0	1	ITGAL
0	1.39137470902757	0.283	0.07	0	1	CPT1A
0	1.27672142136079	0.298	0.085	0	1	WIPF2
0	0.773285939773218	0.391	0.179	0	1	GRPEL1
0	1.90617038811274	0.254	0.042	0	1	CR1
0	0.855867355096054	0.354	0.142	0	1	GPR65
0	1.49203002815794	0.285	0.073	0	1	ECHS1
0	1.02787082205712	0.328	0.117	0	1	TXNDC12
0	0.97889144414518	0.332	0.121	0	1	ITGB1BP1
0	1.63716103208633	0.277	0.066	0	1	TIGAR
0	0.719571733713718	0.375	0.164	0	1	PSMD4
0	2.29508141746498	0.252	0.041	0	1	ZFYVE16
0	1.82320585818838	0.264	0.054	0	1	MTCH2
0	0.661097458168761	0.393	0.183	0	1	TRAPPC2L
0	0.96736547481216	0.338	0.128	0	1	VEZF1
0	1.53157931947377	0.283	0.073	0	1	CALHM6
0	1.07370289844184	0.347	0.137	0	1	TAB2
0	1.24678274666231	0.312	0.103	0	1	ETHE1
0	1.84288275134883	0.264	0.055	0	1	PFKL
0	1.15357300936575	0.3	0.091	0	1	SLCO3A1
0	1.36160776279287	0.973	0.764	0	1	ARPC2
0	1.50327630091497	0.294	0.085	0	1	TRMT6
0	0.871865505858472	0.335	0.127	0	1	WDFY1
0	0.937156605303081	0.336	0.128	0	1	MTMR14
0	1.47282248909761	0.277	0.069	0	1	TMX1
0	1.74018280186328	0.272	0.064	0	1	PIK3R5
0	0.452811876917261	0.835	0.627	0	1	CDV3
0	2.00303917366245	0.255	0.048	0	1	RNF19B
0	1.71701377527729	0.281	0.074	0	1	TMEM14C
0	0.858671345280831	0.4	0.193	0	1	MRPS35
0	0.618241022268998	0.411	0.204	0	1	PSMC5
0	0.718642220020711	0.727	0.52	0	1	CALM2
0	1.77664833111633	0.269	0.063	0	1	SMIM4
0	0.61679222544155	0.334	0.128	0	1	SWAP70
0	1.82027673688593	0.263	0.057	0	1	MNT
0	1.17339230188603	0.303	0.097	0	1	RNF13
0	0.702851415304834	0.362	0.156	0	1	MCRIP1
0	1.22773527705355	0.293	0.087	0	1	MAFF
0	1.37437853701059	0.285	0.079	0	1	FAM96A
0	1.01756795415152	0.33	0.125	0	1	ZNF593
0	0.83007624709957	0.342	0.137	0	1	TRIP12
0	0.851606007910444	0.338	0.133	0	1	PDCD6IP
0	0.997449861901735	0.34	0.135	0	1	NDUFB5
0	1.74687685884887	0.255	0.05	0	1	CISD3
0	0.812637835217688	0.363	0.158	0	1	ARID1A
0	0.649397399979114	0.367	0.162	0	1	ADIPOR1
0	1.40085894546819	0.284	0.079	0	1	CMTM7
0	1.40897195783148	0.284	0.079	0	1	ERCC1
0	1.65699392582477	0.257	0.053	0	1	PIK3CG
0	1.15277919155491	0.306	0.102	0	1	PRDX4
0	1.20297700953599	0.321	0.117	0	1	TMEM70
0	0.601351069994753	0.397	0.193	0	1	ATP5MC1
0	1.44575149537928	0.987	0.783	0	1	CFL1
0	1.05473764935731	0.328	0.125	0	1	IQSEC1
0	1.84248380770712	0.256	0.053	0	1	PLD3
0	1.40882876642598	0.275	0.072	0	1	APP
0	1.03059240585601	0.304	0.101	0	1	ADI1
0	1.20472284233737	0.291	0.088	0	1	GRHPR
0	0.713864169078418	0.368	0.165	0	1	LSM12
0	0.869926454441352	0.349	0.146	0	1	DEDD2
0	0.900855552531848	0.333	0.131	0	1	EIF4G1
0	1.1145741797362	0.446	0.244	0	1	GPR183
0	0.710962149088785	0.373	0.171	0	1	PPP1R15B
0	0.684190868008413	0.372	0.17	0	1	STARD7
0	1.03878754863499	0.3	0.098	0	1	IER3IP1
0	1.00297833721197	0.3	0.098	0	1	ASNA1
0	1.37288414356448	0.286	0.084	0	1	IRF2BPL
0	1.39650398443579	0.274	0.073	0	1	RNF187
0	1.54592190608156	0.259	0.058	0	1	ARHGAP26
0	0.583749344773357	0.375	0.174	0	1	PSMD13
0	1.37729246779858	0.272	0.071	0	1	SNAP29
0	0.709609095915722	0.359	0.158	0	1	MRPL21
0	0.9382724529808	0.291	0.09	0	1	CMIP
0	1.2778832743983	0.291	0.09	0	1	YPEL2
0	1.48844318762748	0.267	0.067	0	1	SPOPL
0	1.16055982326656	0.288	0.088	0	1	UBAP1
0	0.914736499138982	0.288	0.088	0	1	HHEX
0	0.890808165669691	0.326	0.127	0	1	NELFE
0	1.72002903854412	0.25	0.051	0	1	SELPLG
0	1.44092249295222	0.267	0.068	0	1	PSTPIP1
0	0.790829314694095	0.338	0.14	0	1	PLEKHM2
0	0.718968116342775	0.372	0.174	0	1	CNIH1
0	0.734550032478569	0.348	0.151	0	1	GLUD1
0	1.14909678241478	0.283	0.086	0	1	MLXIP
0	0.888482893611746	0.31	0.114	0	1	POLR2F
0	0.723794941396908	0.36	0.164	0	1	RYBP
0	0.947512415733718	0.295	0.099	0	1	PCMT1
0	0.723634105267094	0.355	0.159	0	1	PRKCSH
0	1.36704914632823	0.27	0.075	0	1	EIF4E3
0	0.988909042707784	0.318	0.123	0	1	ZFP91
0	0.944978326543969	0.302	0.107	0	1	SCAMP2
0	1.7702942787864	0.264	0.069	0	1	EVI2A
0	1.36224306306026	0.286	0.091	0	1	MCRIP2
0	0.654584021508631	0.356	0.161	0	1	SDF2L1
0	1.0110194423254	0.294	0.099	0	1	ARFGAP3
0	0.980361610384519	0.306	0.112	0	1	KLF7
0	1.11392629496012	0.274	0.08	0	1	HIGD1A
0	1.18764891638978	0.278	0.084	0	1	HIPK3
0	1.36489018330256	0.254	0.06	0	1	ACTN1
0	1.60374180454029	0.254	0.06	0	1	MYO5A
0	0.603687144968424	0.356	0.162	0	1	STK24
0	0.887932293112978	0.337	0.144	0	1	SPEN
0	0.963083304335359	0.297	0.104	0	1	COPZ1
0	0.977603561310261	0.304	0.111	0	1	FEM1B
0	0.789623406577861	0.253	0.06	0	1	TPST2
0	0.543341500922257	0.355	0.162	0	1	UBE2E3
0	0.775608035870366	0.34	0.148	0	1	TRIM38
0	0.769562019250777	0.337	0.145	0	1	AZIN1
0	1.17279343683191	0.281	0.089	0	1	SLC9A3R1
0	1.51457526196387	0.25	0.058	0	1	RABIF
0	1.08316180547547	0.268	0.076	0	1	NDUFAF3
0	1.03636402991584	0.304	0.112	0	1	ZNF330
0	1.53563467162282	0.251	0.059	0	1	ACOT9
0	0.888684453342118	0.32	0.128	0	1	TUBGCP2
0	1.3735302761099	0.269	0.077	0	1	PSEN1
0	0.96211158793637	0.308	0.116	0	1	DICER1
0	0.714865687698027	0.338	0.147	0	1	SEC63
0	1.14575579717768	0.281	0.09	0	1	ZSWIM7
0	0.934625484608093	0.302	0.111	0	1	MAD2L2
0	0.78019870271468	0.327	0.136	0	1	NAA10
0	1.40636947707945	0.255	0.064	0	1	PDLIM2
0	1.50803396732631	0.255	0.064	0	1	TMEM141
0	0.915825980979393	0.297	0.106	0	1	SLC35B1
0	1.03740785657237	0.301	0.11	0	1	ZNF580
0	0.733140480441631	0.331	0.141	0	1	PRKAR2A
0	1.03997261951485	0.277	0.087	0	1	ASAP1
0	0.733940195048777	0.337	0.147	0	1	SBNO1
0	1.01731912827663	0.304	0.114	0	1	FAR1
0	1.35410942989714	0.257	0.068	0	1	YKT6
0	0.949238028804706	0.302	0.113	0	1	IFT20
0	0.98676072232843	0.288	0.099	0	1	DECR1
0	0.9747215405085	0.283	0.094	0	1	SUSD6
0	1.0257013873521	0.292	0.104	0	1	PPP2R1A
0	1.25686042021944	0.279	0.092	0	1	FAM200B
0	0.43778569531281	0.332	0.145	0	1	CHD9
0	0.912315048075938	0.312	0.125	0	1	RAF1
0	0.839569764615135	0.956	0.769	0	1	KLF6
0	1.1938406402477	0.264	0.078	0	1	TMEM33
0	1.09109735555863	0.269	0.083	0	1	PSMD9
0	1.33094097875056	0.255	0.069	0	1	MLX
0	0.628865907060753	0.977	0.791	0	1	LAPTM5
0	0.598408731463675	0.313	0.128	0	1	SDF4
0	1.03177398170098	0.283	0.098	0	1	DPM3
0	1.15909523520791	0.284	0.099	0	1	CNDP2
0	0.894792014323931	0.288	0.104	0	1	DYNLL1
0	0.954266905838187	0.284	0.1	0	1	FAM50A
0	0.619730853454588	0.328	0.145	0	1	SETX
0	1.28489990799714	0.253	0.07	0	1	CLPTM1L
0	1.06974030665216	0.277	0.095	0	1	MTX1
0	0.786469868390769	0.337	0.155	0	1	NUDT4
0	0.972098732402112	0.279	0.097	0	1	SEL1L
0	0.966905916581238	0.268	0.086	0	1	RAB27A
0	0.737119252405614	0.306	0.124	0	1	STX12
0	0.971171439441234	0.286	0.104	0	1	TFDP1
0	0.778264125380214	0.283	0.101	0	1	HTATIP2
0	0.497926875942533	0.802	0.621	0	1	PSMB1
0	0.7324731962704	0.333	0.152	0	1	SPAG9
0	1.15672226335664	0.292	0.111	0	1	MEF2D
0	1.24753266484308	0.264	0.083	0	1	UCHL3
0	0.875987946085423	0.289	0.108	0	1	CCDC124
0	0.563897882099874	0.322	0.142	0	1	APBB1IP
0	0.617535613002492	0.326	0.146	0	1	NUTF2
0	0.930637572808057	0.29	0.11	0	1	NUS1
0	0.945533396498218	0.284	0.106	0	1	UBE2E1
0	0.950701658509113	0.308	0.13	0	1	UBE2L6
0	1.05017549365966	0.27	0.093	0	1	CTDSP1
0	0.957751531052627	0.294	0.117	0	1	PYM1
0	0.630304379269388	0.33	0.154	0	1	ANKRD28
0	0.92584230655144	0.279	0.104	0	1	LRRC59
0	0.684410036961124	0.313	0.138	0	1	CACUL1
0	0.411450510229287	0.295	0.12	0	1	ETFA
0	0.52443672161896	0.894	0.72	0	1	SERP1
0	0.950822262388621	0.278	0.104	0	1	NUDT3
0	0.980213588802427	0.262	0.088	0	1	GPAA1
0	0.656515131987216	0.303	0.129	0	1	SDHC
0	0.830035857486441	0.286	0.112	0	1	OTULINL
0	0.620962319670458	0.857	0.683	0	1	MYL12B
0	0.864334506446303	0.276	0.103	0	1	SMIM7
0	1.12468770976186	0.254	0.082	0	1	SEC13
0	0.798781513831839	0.284	0.112	0	1	XIAP
0	0.763615985705023	0.285	0.114	0	1	RPS6KB2
0	1.29167409437239	0.251	0.08	0	1	ETV6
0	1.62266297908729	0.251	0.081	0	1	HIST3H2A
0	1.20462170162617	0.255	0.086	0	1	ABCA1
0	0.753992944138039	0.259	0.091	0	1	DENND3
0	0.768732812486034	0.286	0.118	0	1	FAM91A1
0	0.852299638334131	0.279	0.112	0	1	SMIM15
0	0.816504274541365	0.28	0.113	0	1	NFAT5
0	0.830336749456371	0.271	0.104	0	1	NSFL1C
0	1.04575989383138	0.25	0.084	0	1	RABL6
0	0.769200492559199	0.286	0.12	0	1	PTPN11
0	0.888415094852184	0.253	0.088	0	1	TBK1
0	0.922549092831379	0.251	0.086	0	1	CTNNBL1
0	0.648623767990094	0.282	0.118	0	1	PPP2R5A
0	0.782450763422318	0.266	0.103	0	1	ATXN10
0	0.775926260964155	0.27	0.108	0	1	NMI
0	0.926305602490967	0.259	0.098	0	1	UBR4
0	1.56542320183489	0.25	0.089	0	1	TNFSF10
0	0.774365512943323	0.262	0.101	0	1	TMEM173
0	0.717586410087925	0.266	0.107	0	1	FBXO9
0	0.708328709561261	0.27	0.111	0	1	VPS35
0	0.848734839503923	0.258	0.099	0	1	LARP1
0	0.67604038115915	0.266	0.108	0	1	ECH1
0	0.759299830201707	0.267	0.11	0	1	C8orf76
0	0.660623775124026	0.262	0.107	0	1	CHMP5
0	0.758123758176029	0.255	0.1	0	1	WASHC1
0	0.589381385582826	0.859	0.707	0	1	COX7A2
0	0.479627990188982	0.884	0.74	0	1	UQCRH
0	0.480495677548977	0.914	0.782	0	1	ATP5MC2
0	0.663818199505911	0.894	0.77	0	1	NDUFA4
0	0.623621637392076	0.956	0.844	0	1	ATP5MG
0	1.38872203305014	0.995	0.885	0	1	SERF2
0	0.517690744234867	0.957	0.869	0	1	CDC42
0	0.367649561455198	0.914	0.828	0	1	PPIA
0	1.54524268550714	0.998	0.926	0	1	ATP5F1E
0	0.38809328537409	0.929	0.86	0	1	CHCHD2
0	1.51713371531293	0.999	0.931	0	1	H3F3A
0	2.17150810233319	1	0.943	0	1	ACTB
0	0.391652170559463	0.993	0.968	0	1	PFDN5
0	1.18839359157133	1	0.98	0	1	TMSB10
0	0.936324645168976	0.998	0.982	0	1	TMSB4X
0	2.4457853018408	1	0.993	0	1	FTH1
0	3.23806982810377	1	0.993	0	1	FTL
0	0.664686744901577	0.994	0.987	0	1	MT-ND1
0	0.423198002278958	0.991	0.986	0	1	MT-ND2
5.77824677712265e-308	0.653614075416835	0.513	0.291	1.1958659529933e-303	1	KLF9
1.58720980891033e-307	0.59556858282387	0.49	0.262	3.28488942052081e-303	1	PTBP1
4.36428880226192e-307	0.527004675419289	0.517	0.297	9.03233210516126e-303	1	CCND3
7.47776435631921e-307	0.433347758042799	0.481	0.249	1.54759811118382e-302	1	RAB8B
9.92455438644435e-307	0.655954383037606	0.272	0.113	2.05398577581852e-302	1	MAGT1
4.67927001930327e-306	0.384458885486554	0.954	0.929	9.68421723195004e-302	1	YBX1
8.98861297778054e-305	0.660011824493743	0.294	0.126	1.86028334188146e-300	1	TMEM126A
1.12974330250695e-304	0.510098234305575	0.505	0.268	2.33811673886839e-300	1	TRMT112
3.27941434098723e-304	0.445866268460888	0.424	0.216	6.78707592010718e-300	1	XIST
2.79950322755401e-303	0.389380969603263	0.842	0.637	5.79385187974578e-299	1	GUK1
4.20979350332608e-303	0.647049716991537	0.305	0.134	8.71258863448365e-299	1	HPS1
7.33503345007957e-303	0.509314670983277	0.827	0.63	1.51805852282847e-298	1	CNBP
6.22537883932073e-302	0.629514541856157	0.307	0.135	1.28840440458582e-297	1	SCNM1
2.74654371310104e-298	0.61757057289346	0.332	0.151	5.68424686863392e-294	1	MRPS12
2.77290237621569e-298	0.71248267952838	0.256	0.105	5.738798757816e-294	1	CTBP1
7.44604020565823e-298	0.592318724448465	0.395	0.194	1.54103248096303e-293	1	PPCS
1.62968539321104e-297	0.741978035700227	0.306	0.138	3.37279688978956e-293	1	MTMR6
2.03226409419045e-297	0.626928272645126	0.357	0.171	4.20597376933656e-293	1	GATAD2A
3.02106893972444e-297	0.584072103528597	0.392	0.192	6.25240427765369e-293	1	UBQLN1
9.94261463302969e-297	0.689824541799897	0.264	0.11	2.05772352445183e-292	1	ANKRD13D
1.34169964186002e-296	0.659166498102336	0.267	0.112	2.7767815787935e-292	1	MPG
2.39130691606227e-296	0.45291526484491	0.465	0.242	4.94904879348248e-292	1	AKIRIN2
2.82438167282369e-296	0.532292663491428	0.338	0.156	5.8453403100759e-292	1	LPGAT1
2.83891713771204e-295	0.519576787121469	0.451	0.232	5.87542290820883e-291	1	UBE2A
5.86260956270268e-295	0.546342578935037	0.584	0.342	1.21332567509695e-290	1	MDH2
1.08725701064196e-294	0.767563885976987	0.556	0.357	2.25018710922461e-290	1	LSP1
8.59767912512615e-294	0.498588459481255	0.388	0.187	1.77937567173611e-289	1	PIN1
2.84796757844901e-293	0.58485046863161	0.302	0.136	5.89415370035807e-289	1	IQGAP2
4.50841515886165e-293	0.566584985217778	0.469	0.251	9.33061601278008e-289	1	NUFIP2
6.79353816051276e-293	0.61027784607969	0.287	0.125	1.40599065769972e-288	1	UBN1
8.83875838173251e-293	0.579396154650639	0.386	0.189	1.82926943468336e-288	1	PER1
2.70311378422507e-292	0.610381137134163	0.383	0.189	5.59436428783221e-288	1	CD46
4.2611052810872e-292	0.55275396371875	0.295	0.13	8.81878348973806e-288	1	PDZD8
5.54767435284847e-292	0.627137586861529	0.285	0.124	1.14814668406552e-287	1	SUGT1
1.52577389349488e-290	0.676716052841166	0.253	0.105	3.15774164997701e-286	1	RAB11B
3.17164097313687e-290	0.589142429707213	0.334	0.156	6.56402815800407e-286	1	RC3H1
1.27451108199077e-289	0.617008165243174	0.25	0.102	2.6377281352881e-285	1	KIDINS220
1.7554387996131e-287	0.411252024937164	0.751	0.557	3.63305613967926e-283	1	PPIB
1.64122577076007e-286	0.43821731424193	0.366	0.176	3.39668085516505e-282	1	RNF166
9.98912369979391e-284	0.669368926644974	0.329	0.156	2.06734904090935e-279	1	CHCHD7
1.56180770531093e-282	0.55618161837427	0.319	0.146	3.2323172269115e-278	1	MIEN1
2.38104944889311e-281	0.622498510604552	0.391	0.197	4.92781993942919e-277	1	CCNY
3.4007154252633e-281	0.382615476540991	0.828	0.67	7.03812064412492e-277	1	SSR4
1.58226695324366e-280	0.593754843511193	0.301	0.136	3.27465968643308e-276	1	SEC31A
1.78734993637796e-280	0.576754725383826	0.357	0.172	3.69909942832783e-276	1	GID8
2.21517370825952e-278	0.586742331761021	0.377	0.187	4.5845235066139e-274	1	C19orf24
3.79490015188342e-277	0.627736531174593	0.293	0.131	7.85392535433792e-273	1	SNX5
9.24700554606177e-277	0.842978947341551	0.283	0.129	1.91376026781294e-272	1	A1BG
1.74923050822331e-276	0.490163035493956	0.275	0.12	3.62020745981895e-272	1	NRDC
7.76248271315714e-276	0.529090015731988	0.504	0.281	1.606523422315e-271	1	C19orf70
7.03065851466111e-275	0.408610232708677	0.83	0.678	1.45506508619426e-270	1	PTPRC
1.48464167765255e-274	0.518483574705426	0.626	0.388	3.07261441606971e-270	1	EIF4A1
1.5244293584674e-274	0.608647634841879	0.349	0.17	3.15495900028413e-270	1	WIPI2
6.11423393701435e-274	0.591567700527603	0.413	0.214	1.26540185560449e-269	1	IST1
7.87526579727264e-274	0.540866111226055	0.461	0.246	1.62986500940355e-269	1	PSMC1
3.50002947966112e-273	0.561825126358902	0.252	0.106	7.24366101110666e-269	1	PPP6R1
3.89519596587333e-272	0.555539656132772	0.319	0.149	8.06149757097145e-268	1	TSG101
9.46723683957555e-272	0.404855271175657	0.454	0.24	1.95933933631856e-267	1	DYNLRB1
6.05541282756813e-271	0.608316891582588	0.278	0.123	1.2532282387935e-266	1	DPH3
1.82723052784495e-270	0.542376375514555	0.402	0.206	3.78163630042792e-266	1	PSMD11
8.71208918388062e-270	0.531487312613431	0.488	0.27	1.80305397749593e-265	1	ZNF706
1.56158321114624e-269	0.507592785395422	0.452	0.249	3.23185261378827e-265	1	SOCS3
3.54386213034009e-269	0.544328482190006	0.539	0.309	7.33437706495186e-265	1	PPP2CA
4.56196720339768e-268	0.567864548477536	0.379	0.19	9.44144732415184e-264	1	ADPGK
7.45178684557628e-268	0.375498007525135	0.918	0.795	1.54222180556047e-263	1	UBE2D3
1.01453273343115e-267	0.504020801358752	0.594	0.363	2.0996769451091e-263	1	PSMA1
9.03131449048865e-267	0.549951308891956	0.677	0.458	1.86912084695153e-262	1	NDUFB9
1.75588052764166e-266	0.469927495334272	0.351	0.17	3.63397034000718e-262	1	NRBP1
1.34329096360136e-265	0.568731378909671	0.331	0.158	2.78007497826937e-261	1	TMEM183A
6.7328913579981e-265	0.489133521527383	0.41	0.211	1.39343919545129e-260	1	SSBP4
1.01346197364373e-264	0.615549178058267	0.349	0.174	2.09746090065306e-260	1	CELF1
1.18819918443035e-264	0.571665462251786	0.367	0.184	2.45909703209705e-260	1	STT3B
1.45765286664907e-264	0.598401199430038	0.272	0.12	3.01675837281691e-260	1	PIGT
5.26124919969953e-263	0.481476917420026	0.565	0.33	1.08886813436982e-258	1	LSM3
5.75215996177194e-263	0.505023915631859	0.305	0.142	1.19046702568832e-258	1	TOR1AIP2
1.00235761724907e-262	0.539203385035343	0.323	0.155	2.07447932465867e-258	1	WNK1
4.72280742623081e-262	0.494317140247162	0.372	0.187	9.77432224932729e-258	1	PLEKHF2
1.17534975165964e-261	0.489958316741749	0.366	0.181	2.43250384603479e-257	1	SZRD1
1.11934983471552e-260	0.506220218735783	0.629	0.395	2.31660641792724e-256	1	NDUFB4
4.01200438977597e-260	0.483690053574931	0.558	0.326	8.30324428508035e-256	1	FKBP8
2.06624546604589e-259	0.534782346496783	0.468	0.258	4.27630161652857e-255	1	LRPAP1
3.13286712996529e-259	0.389143946995142	0.801	0.604	6.48378181217616e-255	1	ARF1
1.78829822594725e-257	0.463959681149987	0.368	0.182	3.70106200842042e-253	1	AUP1
4.74490032622001e-256	0.551433793226333	0.672	0.442	9.82004571514493e-252	1	RPL22L1
1.87195188413009e-254	0.616851278160322	0.316	0.152	3.87419161939564e-250	1	CTBS
3.73389507931164e-254	0.466729963572165	0.377	0.192	7.72766925614336e-250	1	SHOC2
2.12122821811186e-253	0.5146846686018	0.321	0.154	4.3900939202043e-249	1	SDHD
6.05992253977063e-252	0.48126754968366	0.438	0.234	1.25416156883093e-247	1	NHP2
7.19803161666552e-252	0.618528372561832	0.283	0.131	1.4897046233851e-247	1	ZNF511
2.26129159040497e-251	0.567086486570002	0.321	0.156	4.67996907550212e-247	1	TXN2
3.36860383174269e-251	0.493912051777358	0.491	0.276	6.97166249017466e-247	1	COX14
1.25173314994098e-249	0.55042466122035	0.523	0.31	2.59058692711785e-245	1	GADD45GIP1
3.28516873395384e-248	0.561679098163807	0.341	0.172	6.79898521179087e-244	1	SNN
3.64286595834275e-248	0.502303563175501	0.536	0.314	7.53927538738617e-244	1	EIF3I
1.01405461208642e-245	0.614291960990598	0.299	0.143	2.09868742517406e-241	1	OSGIN2
2.08793999349558e-245	0.595423038593798	0.255	0.114	4.32120061053846e-241	1	CUL4A
1.48872448916546e-244	0.60659161579122	0.256	0.115	3.08106420277684e-240	1	SF3B4
5.70126302443237e-244	0.449853340595772	0.778	0.598	1.17993339553652e-239	1	ARL6IP4
6.87299988765243e-243	0.62866020192879	0.26	0.118	1.42243605674855e-238	1	RAE1
1.0403165500255e-242	0.332118077897011	0.369	0.188	2.15303913193277e-238	1	GPRIN3
5.70978069767273e-240	0.519571348885736	0.292	0.138	1.18169621319035e-235	1	CHST11
2.89614536755303e-237	0.464453465001536	0.386	0.205	5.99386245268775e-233	1	WSB1
6.6471671861801e-237	0.458645913853656	0.597	0.368	1.37569772085183e-232	1	TRAM1
7.74074541481819e-237	0.412027931406502	0.323	0.159	1.60202467105077e-232	1	CERS6
1.10644460513652e-236	0.40590066347981	0.409	0.218	2.28989775479055e-232	1	FGFR1OP2
1.77813447114481e-236	0.445826928941107	0.741	0.521	3.6800271014813e-232	1	SCAND1
1.83847048166586e-235	0.438513181197129	0.685	0.456	3.80489850885566e-231	1	PAPOLA
1.87931205168341e-235	0.505786323924099	0.261	0.118	3.88942422216398e-231	1	KXD1
1.15519758359399e-234	0.396808902034103	0.559	0.335	2.39079691900613e-230	1	ROCK1
6.6579927948998e-233	0.489893943474124	0.291	0.139	1.37793818883246e-228	1	MRPS34
2.03030117943371e-232	0.50366096037364	0.374	0.196	4.20191132095601e-228	1	VOPP1
1.76188357728594e-231	0.467919069090682	0.648	0.421	3.64639425155099e-227	1	HEBP2
2.85213037548744e-231	0.464201692265282	0.336	0.168	5.90276902510881e-227	1	IAH1
3.5790271844414e-231	0.516749738981511	0.363	0.188	7.40715466091993e-227	1	RNF139
1.25436110017059e-229	0.474169120758448	0.386	0.205	2.59602573291305e-225	1	TM9SF3
1.25878588741187e-227	0.456389553087757	0.659	0.43	2.60518327258761e-223	1	UQCRFS1
2.98767971863314e-227	0.495853439874967	0.3	0.146	6.18330194568314e-223	1	MDM2
6.0933785165502e-226	0.363972049206963	0.467	0.262	1.26108561778523e-221	1	IFNGR1
2.59884131864719e-225	0.459429504047616	0.35	0.18	5.37856199307222e-221	1	C1orf122
2.86015599438375e-224	0.410775558402881	0.407	0.218	5.91937884597661e-220	1	ZMAT2
3.57722324572494e-224	0.481919411436108	0.5	0.295	7.40342122935233e-220	1	NDUFC1
6.81223867309774e-224	0.465114866074528	0.304	0.149	1.40986091578431e-219	1	SPAG7
3.73262200108398e-223	0.490690491415914	0.454	0.259	7.72503449344341e-219	1	SEPT9
5.519114388105e-223	0.428340999403733	0.339	0.172	1.14223591376221e-218	1	ZBTB8OS
7.59223707573773e-223	0.391567674747439	0.326	0.165	1.57128938519468e-218	1	SERTAD1
1.11725224307999e-222	0.419428218432043	0.455	0.255	2.31226524227835e-218	1	MCUB
6.89068770010434e-222	0.419576416765691	0.265	0.123	1.42609672641359e-217	1	DNM2
3.08252714701731e-220	0.433065109903409	0.277	0.132	6.37959818346701e-216	1	RRAGC
3.13379980812009e-218	0.501603455435136	0.303	0.151	6.48571208288535e-214	1	DCXR
9.90234943734395e-216	0.348498961903547	0.774	0.625	2.0493902395527e-211	1	RAP1B
2.17078560640842e-215	0.43625768824809	0.651	0.438	4.49265789102287e-211	1	NDUFB8
3.84024246462787e-215	0.47389358174752	0.361	0.192	7.94776580479383e-211	1	ABI1
6.05893678315062e-215	0.407404470891268	0.293	0.143	1.25395755664085e-210	1	NDUFB6
3.34613598174867e-214	0.569721837098749	0.401	0.228	6.92516302782704e-210	1	PTGER4
4.03444584388424e-214	0.355683903013295	0.927	0.827	8.34968911850282e-210	1	ITM2B
1.75792049029293e-212	0.440099201447027	0.469	0.268	3.63819224671025e-208	1	ANXA7
2.0857528219706e-211	0.466790826152298	0.375	0.203	4.31667404035034e-207	1	HNRNPAB
1.57041113842685e-210	0.527880376388544	0.251	0.119	3.2501228920882e-206	1	MTHFD2
5.2177308656264e-210	0.45952142529687	0.274	0.132	1.07986157995004e-205	1	MRPL14
6.11132658210743e-210	0.591757764860654	0.279	0.139	1.26480014943295e-205	1	PURB
4.06948022685008e-209	0.551782045978432	0.297	0.151	8.42219627748893e-205	1	FBXW7
2.5358201113844e-208	0.422700628802912	0.274	0.134	5.24813330252115e-204	1	MIS18BP1
2.06472265814562e-207	0.453274200221691	0.251	0.118	4.27315001329818e-203	1	VCPIP1
1.86415165569045e-204	0.294089938146109	0.252	0.119	3.85804826661696e-200	1	CCPG1
2.47540777202205e-204	0.344705008082465	0.339	0.176	5.12310392497683e-200	1	TMCO1
5.94470866460237e-204	0.398704926675328	0.381	0.208	1.23031690522611e-199	1	FYTTD1
4.39250883792039e-203	0.458114742371472	0.274	0.135	9.09073629096004e-199	1	PTPMT1
1.25676249921104e-201	0.417879676086082	0.429	0.243	2.60099566836717e-197	1	MFF
2.74392269934144e-201	0.378281102929979	0.364	0.195	5.67882241855705e-197	1	UBE2Q1
5.45525296243866e-201	0.370952620684107	0.618	0.394	1.12901915310631e-196	1	LAMTOR5
5.54587976376684e-201	0.406887437180201	0.308	0.157	1.14777527590919e-196	1	PSMD14
4.83484117031758e-200	0.450383523281773	0.291	0.146	1.00061872860893e-195	1	KARS
5.88452395281841e-200	0.436995838384823	0.424	0.24	1.2178610772753e-195	1	FAAP20
2.14725760080269e-199	0.403779184509317	0.501	0.296	4.44396433062125e-195	1	SNRPC
4.2478529640054e-198	0.381022840658945	0.506	0.303	8.79135649430558e-194	1	COX17
8.62839770164427e-198	0.390523488090608	0.429	0.241	1.7857331883323e-193	1	RAD23A
2.76985231991915e-197	0.357291689674387	0.397	0.218	5.73248636130467e-193	1	C1orf43
5.61909177231739e-197	0.417410258486947	0.529	0.321	1.16292723319881e-192	1	FOXN3
8.92783364373083e-197	0.38233798913518	0.491	0.289	1.84770445090653e-192	1	MRPL41
2.05391517843844e-196	0.381968790888534	0.322	0.167	4.25078285329619e-192	1	PPP6C
2.11035102900708e-196	0.27615640295769	0.376	0.203	4.36758248963306e-192	1	SURF4
1.37141659494459e-195	0.404352830120995	0.27	0.134	2.83828378489733e-191	1	ATXN1
6.0794835941438e-195	0.444541594233404	0.494	0.299	1.258209924644e-190	1	MAP3K2
1.0235479373588e-194	0.352979591690751	0.684	0.462	2.11833481115777e-190	1	PRDX6
4.22583127075329e-194	0.472914394552595	0.344	0.189	8.74578039795101e-190	1	CITED2
2.51315686098076e-193	0.370633587074629	0.812	0.626	5.20122943948579e-189	1	STK17B
4.17112922053557e-193	0.307978417083642	0.37	0.202	8.63256903482042e-189	1	DHRS7
9.25194437685542e-193	0.409472614006188	0.282	0.142	1.914782408234e-188	1	NME1
2.79307961098563e-192	0.33898735372383	0.339	0.179	5.78055756289586e-188	1	ATP6V1E1
2.45133257324974e-191	0.291152240815476	0.366	0.196	5.07327789359766e-187	1	GLRX5
1.07202259068757e-189	0.413192611887143	0.301	0.156	2.218657953687e-185	1	PPTC7
3.73891663816226e-189	0.391953815510629	0.484	0.287	7.73806187434062e-185	1	PSMA2
4.19617456474577e-189	0.401555205242656	0.376	0.207	8.68440287919784e-185	1	MRPS15
5.72614016788428e-189	0.440715806702965	0.417	0.244	1.18508196914533e-184	1	IRS2
6.4170950625623e-189	0.37354064523316	0.369	0.202	1.32808199414789e-184	1	UBE2K
8.61971893092081e-189	0.35525555791982	0.362	0.195	1.78393702994337e-184	1	MRPL11
1.32991021692291e-188	0.525927755156704	0.405	0.238	2.75238218494366e-184	1	ARRDC3
2.05255771047467e-188	0.250820735839716	0.367	0.198	4.24797343759837e-184	1	TAOK3
4.34816864312819e-188	0.401633093671381	0.293	0.149	8.99896982381811e-184	1	BRMS1
5.61156637315921e-188	0.369106820230642	0.274	0.138	1.16136977658903e-183	1	GTF2I
7.47182866301457e-188	0.672956083352207	0.315	0.175	1.5463696600975e-183	1	AC007952.4
1.15486853500681e-187	0.398108364795494	0.277	0.14	2.39011592005009e-183	1	PPP3R1
1.08842503738915e-186	0.296768643184381	0.909	0.792	2.25260445738058e-182	1	EIF3K
2.28442846175788e-186	0.269989092629413	0.291	0.151	4.72785314445411e-182	1	GADD45A
3.9998224521299e-186	0.348619205582077	0.475	0.279	8.27803254692805e-182	1	SAR1A
9.03924390104217e-186	0.377685499851731	0.26	0.129	1.87076191775969e-181	1	CNPY2
2.36039408318834e-184	0.413625868907119	0.392	0.223	4.88507159456658e-180	1	KMT2C
3.57909884017303e-184	0.40303221255629	0.487	0.294	7.4073029596221e-180	1	SERINC1
3.82875857036193e-182	0.33601445382774	0.336	0.181	7.92399873722105e-178	1	SPTY2D1
7.46523484393354e-182	0.40586623455587	0.638	0.432	1.54500500330048e-177	1	PET100
2.05573909021793e-181	0.399578033965187	0.304	0.16	4.25455762111503e-177	1	GPBP1L1
8.30441038770846e-181	0.319358385181639	0.418	0.236	1.71868077384014e-176	1	STUB1
9.33185781448591e-181	0.47624386588787	0.259	0.131	1.93132129328601e-176	1	MTHFD2L
4.94479219657108e-180	0.376337164172436	0.306	0.162	1.02337419300235e-175	1	ANKRD13A
1.16000712135223e-179	0.464337163851536	0.297	0.157	2.40075073835057e-175	1	PNPLA2
1.68672036989204e-179	0.31094241167167	0.395	0.223	3.49083647752856e-175	1	CCDC186
5.58078459408496e-179	0.3401211772441	0.503	0.301	1.15499917959182e-174	1	BLOC1S2
1.58225138457866e-178	0.343281193828187	0.352	0.192	3.274627465524e-174	1	UQCRC2
1.31739371993868e-177	0.403009172494611	0.347	0.191	2.72647804278509e-173	1	SURF1
1.64491202641254e-177	0.393918065629075	0.274	0.14	3.4043099298634e-173	1	FGD5-AS1
1.83204489754518e-177	0.341048745779874	0.358	0.198	3.7916001199595e-173	1	ARHGAP45
9.23322950034624e-177	0.419464675688122	0.266	0.136	1.91090917739166e-172	1	UBE2Q2
1.38739381852945e-176	0.328940663841282	0.289	0.15	2.87135024682854e-172	1	RNF220
1.85487874512349e-176	0.349021460091927	0.324	0.174	3.83885705090757e-172	1	MRPS36
2.34659756035352e-176	0.361464429750562	0.497	0.304	4.85651831090765e-172	1	UFM1
[truncated: 6,653 more rows]
