# Supplementary material for: NLK facilitates Caspase‐8 activation to drive macrophage PANoptosis in sepsis
Source: Clin Transl Med. 2026 Feb 11;16(2):e70616. doi: 10.1002/ctm2.70616 (PMC12894773; doi:10.1002/ctm2.70616)
Supplement: Supplementary file 6 — Supporting Information [file CTM2-16-e70616-s004.zip › Supplementary_CellType_Annotation_Validation/cluster_number_by_resolution.csv]

Resolution	ClusterNumber
0.1	8
0.2	9
0.3	13
0.4	13
0.5	13
0.6	15
0.8	20
1	22
