# Supplementary material for: NLK facilitates Caspase‐8 activation to drive macrophage PANoptosis in sepsis
Source: Clin Transl Med. 2026 Feb 11;16(2):e70616. doi: 10.1002/ctm2.70616 (PMC12894773; doi:10.1002/ctm2.70616)
Supplement: Supplementary file 6 — Supporting Information [file CTM2-16-e70616-s004.zip › Supplementary_CellType_Annotation_Validation/top50_markers.csv]

p_val	avg_log2FC	pct.1	pct.2	p_val_adj	cluster	gene
0	6.98417870213437	0.496	0.005	0	0	MAL
0	5.6818618343102	0.402	0.009	0	0	LEF1
0	5.44098107680771	0.26	0.006	0	0	CD28
0	5.20223107517184	0.289	0.01	0	0	TSHZ2
0	4.58994716592644	0.313	0.012	0	0	CAMK4
0	3.860838832809	0.799	0.06	0	0	IL7R
0	3.43329538218249	0.343	0.029	0	0	BCL11B
0	3.30629025742004	0.515	0.08	0	0	RCAN3
0	3.30122789508284	0.442	0.04	0	0	TRAC
0	3.04905679518673	0.275	0.038	0	0	SH3YL1
0	3.01393037640635	0.284	0.031	0	0	OXNAD1
0	3.0137119890094	0.556	0.084	0	0	TCF7
0	2.94693233516576	0.51	0.119	0	0	NOSIP
0	2.8808343545497	0.34	0.046	0	0	PDE3B
0	2.61844518122763	0.345	0.043	0	0	CD6
0	2.6182017513646	0.281	0.036	0	0	ITK
0	2.58543851772752	0.691	0.076	0	0	CD3D
0	2.43935897240481	0.913	0.349	0	0	LEPROTL1
0	2.43859688000924	0.5	0.061	0	0	CD3G
0	2.35970299700182	0.896	0.358	0	0	LDHB
0	2.23476768489857	0.408	0.096	0	0	SFXN1
0	2.18675664795265	0.491	0.089	0	0	CD2
0	2.17648878059131	0.397	0.089	0	0	TRBC1
0	2.16880325673741	0.358	0.075	0	0	GIMAP7
0	2.13533409785151	0.416	0.089	0	0	ITM2A
0	2.12462167044905	0.295	0.072	0	0	AP3M2
0	2.06324263788589	0.295	0.079	0	0	ITPKB
0	2.06171392977162	0.807	0.135	0	0	CD3E
0	1.98334965086728	0.586	0.182	0	0	TRBC2
0	1.96973643292166	0.46	0.136	0	0	SATB1
0	1.96651091208474	0.803	0.29	0	0	PIK3IP1
0	1.95429360917286	0.331	0.089	0	0	TMEM238
0	1.91537317802577	0.818	0.312	0	0	LTB
0	1.76951093341824	0.438	0.174	0	0	GSPT1
0	1.74932101959407	0.258	0.081	0	0	MAML2
0	1.74914931843926	0.269	0.059	0	0	LCK
0	1.71223269393531	0.352	0.141	0	0	SGTB
0	1.65267131840833	0.545	0.221	0	0	DNAJB1
0	1.61094356883668	0.373	0.152	0	0	CRYBG1
0	1.60454669375998	0.954	0.617	0	0	ZFP36L2
0	1.59028092115534	0.447	0.162	0	0	AC026979.2
0	1.58993731323217	0.406	0.139	0	0	SEPT1
0	1.56911753352836	0.305	0.096	0	0	SELENOM
0	1.55395758473182	0.261	0.09	0	0	CDC14A
0	1.53599539396733	0.519	0.232	0	0	TOB1
0	1.53463924682566	0.272	0.102	0	0	SESN3
0	1.52218596593894	0.402	0.119	0	0	BEX2
0	1.47080289763029	0.579	0.168	0	0	CCR7
0	1.45480496498579	0.507	0.146	0	0	SPOCK2
0	1.42493827476568	0.65	0.147	0	0	IL32
0	7.32982798879749	0.47	0.005	0	1	MARCO
0	7.10833876094069	0.293	0.002	0	1	RBP7
0	6.79034625762655	0.426	0.005	0	1	CYP1B1
0	6.65350277799589	0.559	0.015	0	1	CTSL
0	6.52858268664904	0.482	0.009	0	1	LILRA1
0	6.52108032851106	0.799	0.016	0	1	VCAN
0	6.43417595336219	0.479	0.008	0	1	LRP1
0	6.34443333847564	0.62	0.013	0	1	CFD
0	6.3329535476992	0.308	0.005	0	1	ASGR1
0	6.28495065103411	0.447	0.008	0	1	CD300E
0	6.23181607745615	0.385	0.007	0	1	HNMT
0	6.18024234823074	0.745	0.018	0	1	CD14
0	6.06119737555798	0.849	0.028	0	1	FCN1
0	5.9534769888017	0.361	0.006	0	1	TMEM176B
0	5.94815378400992	0.949	0.031	0	1	MAFB
0	5.91194370458307	0.634	0.018	0	1	LILRB2
0	5.88243003253674	0.416	0.01	0	1	TGFBI
0	5.82205665214834	0.586	0.014	0	1	SLC7A7
0	5.81680249775622	0.707	0.021	0	1	HMOX1
0	5.8139560628372	0.344	0.008	0	1	CD33
0	5.7587963824829	0.589	0.018	0	1	CD163
0	5.75419265021801	0.53	0.012	0	1	CD36
0	5.70373763541581	0.442	0.011	0	1	MS4A7
0	5.56400932701947	0.279	0.007	0	1	ZNF503
0	5.55514325355793	0.306	0.006	0	1	TMEM176A
0	5.54344566413312	0.286	0.006	0	1	PDK4
0	5.53929756708028	0.399	0.01	0	1	RNASE2
0	5.52336605513144	0.296	0.007	0	1	PLXNB2
0	5.51844882060263	0.456	0.01	0	1	CCR1
0	5.49163724594519	0.274	0.008	0	1	SHTN1
0	5.45640668769506	0.958	0.064	0	1	LYZ
0	5.44309997824994	0.337	0.009	0	1	LILRB4
0	5.40228214944256	0.358	0.007	0	1	TLR4
0	5.37991771983608	0.404	0.011	0	1	MGST1
0	5.37792878177548	0.631	0.024	0	1	AC020656.1
0	5.36953325305775	0.491	0.015	0	1	KCTD12
0	5.36358680305243	0.312	0.007	0	1	STAB1
0	5.33767251574285	0.288	0.007	0	1	MS4A4A
0	5.2939070566663	0.525	0.022	0	1	THBS1
0	5.27217210876701	0.822	0.027	0	1	CSTA
0	5.25427306021632	0.647	0.02	0	1	MS4A6A
0	5.24807913449026	0.298	0.009	0	1	CXCL2
0	5.2468816164166	0.361	0.009	0	1	RHOU
0	5.21038621769334	0.333	0.008	0	1	DMXL2
0	5.20441543813971	0.579	0.025	0	1	FBP1
0	5.16925985762781	0.25	0.008	0	1	SLC8A1
0	5.15871711354466	0.56	0.023	0	1	MPEG1
0	5.15741188529671	0.54	0.022	0	1	LILRB1
0	5.1552827658608	0.364	0.012	0	1	NLRP3
0	5.14196137100052	0.847	0.06	0	1	CTSB
0	9.32977018305756	0.724	0.003	0	2	IGHD
0	7.90005171513948	0.395	0.004	0	2	COBLL1
0	7.84267294619619	0.934	0.016	0	2	CD79A
0	7.80446197250085	0.883	0.016	0	2	IGHM
0	7.64121125061183	0.608	0.006	0	2	MS4A1
0	7.01258339381463	0.276	0.003	0	2	BLK
0	6.79409193060806	0.276	0.006	0	2	FCER2
0	6.61345072681481	0.584	0.013	0	2	BANK1
0	6.51463522509428	0.432	0.01	0	2	LINC00926
0	6.40050843610391	0.404	0.03	0	2	IGLC2
0	5.6930977847424	0.283	0.01	0	2	AFF3
0	5.50491046394683	0.644	0.03	0	2	TNFRSF13C
0	5.3648131968713	0.475	0.028	0	2	ADAM28
0	5.31742022092482	0.668	0.087	0	2	IGKC
0	5.23383081633057	0.296	0.009	0	2	IGLC3
0	5.11319233568853	0.254	0.009	0	2	JCHAIN
0	4.48021449326189	0.387	0.032	0	2	RALGPS2
0	4.40057120488288	0.337	0.032	0	2	CD40
0	4.22434124574882	0.95	0.163	0	2	HLA-DQB1
0	4.22166611737674	0.413	0.047	0	2	BCL11A
0	4.175186344789	0.271	0.04	0	2	STAG3
0	3.82306887187142	0.275	0.038	0	2	TCF4
0	3.55269543246296	0.416	0.062	0	2	NFKBID
0	3.54008235416634	0.311	0.03	0	2	P2RX5
0	3.40298092249917	0.346	0.048	0	2	RAB30
0	3.40000323800219	0.487	0.073	0	2	HLA-DMB
0	3.39946528083861	0.997	0.54	0	2	CD74
0	3.37307061835295	0.7	0.083	0	2	HLA-DQA1
0	3.36210795050472	0.385	0.07	0	2	MEF2C
0	3.24287767187156	0.82	0.208	0	2	CD83
0	3.12328436858271	0.654	0.118	0	2	HLA-DRB5
0	3.08222178350962	0.981	0.307	0	2	HLA-DRB1
0	2.99680274379975	0.593	0.147	0	2	IRF8
0	2.86770196154948	0.995	0.329	0	2	HLA-DRA
0	2.81497958429681	0.756	0.184	0	2	HLA-DMA
0	2.79808179864067	0.285	0.067	0	2	IFI44L
0	2.77190328950219	0.389	0.089	0	2	TLE1
0	2.75451467692161	0.511	0.115	0	2	PDE4B
0	2.73074037882877	0.571	0.107	0	2	HLA-DQA2
0	2.70255641958419	0.964	0.316	0	2	HLA-DPB1
0	2.68941350341288	0.498	0.163	0	2	PARP14
0	2.64000286255164	0.951	0.492	0	2	EZR
0	2.60684265981477	0.334	0.095	0	2	TCOF1
0	2.54570591332268	0.26	0.064	0	2	BACH2
0	2.42154967280303	0.624	0.236	0	2	CHPT1
0	2.36873168334335	0.955	0.333	0	2	HLA-DPA1
0	2.34947501414349	0.288	0.096	0	2	GNA12
0	2.28107453548178	0.724	0.372	0	2	ISG20
0	2.26164758750401	0.476	0.153	0	2	BCL2
0	2.2497731727378	0.52	0.186	0	2	GRASP
0	8.90120461830676	0.7	0.006	0	3	FGFBP2
0	8.36222666530527	0.899	0.039	0	3	GNLY
0	8.08697678460509	0.758	0.007	0	3	GZMH
0	8.06439967633196	0.627	0.006	0	3	KLRD1
0	7.72454609019644	0.31	0.003	0	3	TRDC
0	7.44943256253607	0.34	0.004	0	3	KLRF1
0	7.15881883423924	0.604	0.012	0	3	PRF1
0	6.83137220072082	0.764	0.01	0	3	GZMB
0	6.77104170559019	0.327	0.008	0	3	LAIR2
0	6.26958588312803	0.692	0.015	0	3	GZMA
0	5.99756797331235	0.327	0.017	0	3	SPON2
0	5.82201867744395	0.937	0.058	0	3	CCL5
0	5.56777430470694	0.52	0.055	0	3	CMC1
0	5.56730109156358	0.517	0.024	0	3	CCL4
0	5.46035340060631	0.557	0.037	0	3	HOPX
0	5.26774200837506	0.856	0.085	0	3	CTSW
0	4.88371568178641	0.417	0.03	0	3	MATK
0	4.31641793131394	0.447	0.037	0	3	KLRB1
0	4.31362617306826	0.259	0.023	0	3	PYHIN1
0	4.29680800705981	0.99	0.241	0	3	NKG7
0	4.29081607700735	0.304	0.019	0	3	F2R
0	4.14379891700576	0.852	0.085	0	3	CST7
0	3.80951982143105	0.429	0.063	0	3	SYNE1
0	3.78995673013655	0.581	0.103	0	3	LYAR
0	3.77715915633429	0.71	0.128	0	3	GZMM
0	3.6509710076912	0.523	0.073	0	3	C12orf75
0	3.63992868607409	0.455	0.08	0	3	SYTL3
0	3.43714379338248	0.296	0.076	0	3	CCL3
0	3.14114232405264	0.259	0.061	0	3	PLA2G16
0	3.06957889145936	0.69	0.186	0	3	CD247
0	2.99933013847768	0.295	0.087	0	3	APMAP
0	2.84702827504588	0.684	0.219	0	3	CD7
0	2.81202092009201	0.359	0.094	0	3	PRKCH
0	2.77536376677259	0.543	0.179	0	3	FYN
0	2.76985930656165	0.257	0.064	0	3	PTPN4
0	2.70421985466936	0.499	0.155	0	3	FKBP11
0	2.69883933517296	0.685	0.266	0	3	RUNX3
0	2.62732611992199	0.288	0.093	0	3	MRPL10
0	2.55882792864919	0.276	0.072	0	3	ZBP1
0	2.53758123103688	0.517	0.215	0	3	ABHD17A
0	2.52183485737595	0.358	0.106	0	3	STAT4
0	2.49926415935295	0.355	0.122	0	3	TFDP2
0	2.44031905695793	0.398	0.132	0	3	PRDM1
0	2.43865474735482	0.331	0.13	0	3	ZBTB38
0	2.38460560210012	0.652	0.219	0	3	SYNE2
0	2.33201493968493	0.51	0.164	0	3	RORA
0	2.30289034490547	0.882	0.486	0	3	HCST
0	2.28178409616089	0.299	0.098	0	3	SKAP1
0	2.16859715226626	0.251	0.083	0	3	CD96
0	2.16626333786155	0.368	0.171	0	3	GNPTAB
0	10.4644707499479	0.855	0.003	0	4	CD177
0	10.3828831154577	0.596	0.001	0	4	LTF
0	10.3629121966028	0.356	0	0	4	PGLYRP1
0	10.3322941115058	0.304	0	0	4	CA4
0	9.99598126402771	0.676	0.004	0	4	MMP8
0	9.95028849379619	0.78	0.007	0	4	MMP9
0	9.86637978869771	0.273	0.001	0	4	OLFM4
0	9.31676604250759	0.329	0.001	0	4	ARG1
0	8.92272076507432	0.781	0.005	0	4	ALPL
0	8.91880637115897	0.801	0.009	0	4	LCN2
0	7.83684396061995	0.611	0.012	0	4	ZDHHC19
0	7.8107577290262	0.359	0.003	0	4	BPI
0	7.76570913539939	0.529	0.006	0	4	DHRS9
0	7.75163800108284	0.368	0.004	0	4	CMTM2
0	7.48008368998535	0.452	0.005	0	4	MGAM
0	7.37814685435236	0.31	0.007	0	4	EDN1
0	7.11334479749488	0.487	0.01	0	4	MMP25
0	6.70890681615488	0.593	0.014	0	4	ADGRG3
0	6.55248573515214	0.525	0.029	0	4	FOLR3
0	6.33995542415667	0.38	0.01	0	4	ANXA3
0	6.28945035187991	0.345	0.016	0	4	CSF1
0	6.27235558115779	0.264	0.008	0	4	GJB6
0	6.21216799592376	0.922	0.068	0	4	S100P
0	5.70853176768244	0.929	0.152	0	4	CYSTM1
0	5.57310644144103	0.438	0.024	0	4	CLEC4D
0	5.46866738164617	0.441	0.033	0	4	NRIP3
0	5.39698269468824	0.365	0.02	0	4	PFKFB2
0	5.17070381106219	0.312	0.033	0	4	PROK2
0	5.11745896179634	0.937	0.141	0	4	CSF3R
0	5.02351208820142	0.377	0.027	0	4	HP
0	4.96260961937372	0.344	0.034	0	4	CXCL1
0	4.846555441584	0.996	0.245	0	4	S100A12
0	4.79225257861505	0.444	0.036	0	4	GPAT3
0	4.73749274981278	0.45	0.04	0	4	RGL4
0	4.61713646044945	0.654	0.076	0	4	STX3
0	4.60948193882407	0.4	0.041	0	4	SESN2
0	4.5457302249401	0.335	0.033	0	4	LINC01001
0	4.52917154068626	0.952	0.233	0	4	ALOX5AP
0	4.49437663170045	0.444	0.054	0	4	VNN2
0	4.47959860444895	0.326	0.038	0	4	DYSF
0	4.44229295537275	0.894	0.216	0	4	SLC25A37
0	4.34148532013539	0.359	0.047	0	4	LRG1
0	4.26227674435476	0.299	0.028	0	4	EXOSC4
0	4.17337239553094	0.365	0.052	0	4	IL1RAP
0	4.14006878087186	0.297	0.031	0	4	STX1A
0	4.13757184535152	0.313	0.031	0	4	LIN7A
0	4.12563050742316	0.339	0.036	0	4	IL18R1
0	4.11237438873999	0.564	0.084	0	4	MCEMP1
0	4.10727428586131	0.577	0.098	0	4	PGS1
0	4.10686437030722	0.749	0.152	0	4	CPD
0	11.6297967669858	0.545	0.003	0	5	TMEM40
0	11.2567629622841	0.65	0.005	0	5	GP9
0	11.2003152029304	0.317	0.001	0	5	TAL1
0	11.1110654114401	0.552	0.004	0	5	CLEC1B
0	11.0974464405289	0.479	0.003	0	5	PTCRA
0	11.0445584479334	0.251	0.001	0	5	AQP10
0	10.8348516963131	0.331	0.001	0	5	AC090409.1
0	10.5705967180839	0.65	0.005	0	5	CMTM5
0	10.4765379188426	0.597	0.01	0	5	ACRBP
0	10.2138820684706	0.293	0.001	0	5	ALOX12
0	10.1359635493194	0.309	0.002	0	5	ARHGAP6
0	10.0749404726363	0.274	0.002	0	5	TNFSF4
0	10.061453618434	0.274	0.001	0	5	PDZK1IP1
0	10.037446998032	0.646	0.009	0	5	TUBB1
0	9.99846359201494	0.279	0.001	0	5	LY6G6F
0	9.9736091077278	0.349	0.002	0	5	FAXDC2
0	9.88448592809901	0.375	0.002	0	5	CTTN
0	9.79869232560967	0.301	0.002	0	5	SMIM5
0	9.58316084073045	0.539	0.006	0	5	C2orf88
0	9.47374334507262	0.729	0.017	0	5	GNG11
0	9.43745613567196	0.261	0.002	0	5	ENKUR
0	9.3863678200248	0.311	0.002	0	5	MYLK
0	9.33987745063709	0.734	0.013	0	5	CAVIN2
0	9.18749157556613	0.339	0.003	0	5	AC147651.1
0	9.09225324014269	0.481	0.006	0	5	ESAM
0	8.99235251068746	0.301	0.002	0	5	TBXA2R
0	8.9125745866407	0.679	0.04	0	5	RGS18
0	8.90376189456088	0.807	0.024	0	5	PF4
0	8.90122350082261	0.537	0.006	0	5	MPIG6B
0	8.88104398185559	0.255	0.002	0	5	DNM3
0	8.81244276058681	0.397	0.009	0	5	EGFL7
0	8.76972830883976	0.317	0.003	0	5	ITGB3
0	8.73091457955621	0.382	0.004	0	5	AP001189.1
0	8.72433307317266	0.433	0.017	0	5	NEXN
0	8.6859572865746	0.435	0.007	0	5	AP003068.2
0	8.64032496223675	0.365	0.008	0	5	HIST1H2BJ
0	8.47592786290984	0.266	0.004	0	5	CLDN5
0	8.41239052086802	0.261	0.003	0	5	SH3BGRL2
0	8.40638608164949	0.402	0.007	0	5	GMPR
0	8.40264195862128	0.602	0.037	0	5	TSC22D1
0	8.39530599515042	0.387	0.011	0	5	LGALSL
0	8.34391110137436	0.319	0.005	0	5	TRIM58
0	8.26141443908288	0.489	0.018	0	5	CA2
0	8.2522005218054	0.278	0.004	0	5	PDE5A
0	8.17103270312595	0.322	0.004	0	5	GUCY1B1
0	8.0618072239444	0.575	0.01	0	5	TREML1
0	8.00147752118586	0.613	0.014	0	5	SPARC
0	7.97531649187395	0.84	0.045	0	5	PPBP
0	7.96199227356462	0.595	0.01	0	5	ITGA2B
0	7.92643791304929	0.364	0.006	0	5	CTDSPL
0	9.23868552921161	0.263	0.002	0	6	CXCL9
0	7.67598067048026	0.352	0.002	0	6	ENHO
0	7.44774781220911	0.42	0.004	0	6	FCER1A
0	6.50773724068678	0.293	0.015	0	6	FSCN1
0	6.45256111582474	0.534	0.014	0	6	CLEC10A
0	6.24325674459004	0.276	0.013	0	6	IDO1
0	6.22264473151018	0.396	0.007	0	6	CD1C
0	5.80693921727764	0.488	0.009	0	6	CLIC2
3.50800549010236e-289	5.46945731865631	0.255	0.015	7.26016816231584e-285	6	LAMP3
0	5.22934074356057	0.301	0.011	0	6	IL4I1
0	4.87855777119855	0.274	0.015	0	6	CD274
0	4.81106133351377	0.412	0.011	0	6	SERPINF1
0	4.37905298749007	0.528	0.027	0	6	GAS6
1.47878076088531e-215	4.33088874345438	0.388	0.044	3.06048466272824e-211	6	EBI3
0	4.08250751404005	0.29	0.011	0	6	NRARP
0	3.98616744644182	0.309	0.019	0	6	FLT3
0	3.94110906445834	0.341	0.014	0	6	PLD4
1.01865610149815e-300	3.90781600194719	0.26	0.014	2.10821066766057e-296	6	UPK3A
0	3.88090137631769	0.382	0.018	0	6	LGMN
5.23351045123802e-101	3.8772742398099	0.962	0.447	1.08312732298822e-96	6	TXN
0	3.87255405197965	0.279	0.01	0	6	NDRG2
0	3.81959946887411	0.984	0.227	0	6	HLA-DQA1
3.55674939526159e-220	3.8158650883557	0.81	0.193	7.36104854843339e-216	6	MARCKSL1
0	3.77855073647027	0.564	0.04	0	6	NR4A3
0	3.77222753844218	0.718	0.052	0	6	LGALS2
0	3.74995949523564	0.813	0.096	0	6	GSN
1.91669749812667e-140	3.67682883872015	0.255	0.029	3.96679714212296e-136	6	C1orf54
0	3.53773330695256	0.965	0.214	0	6	HLA-DQA2
9.37650425790265e-242	3.4643783874919	0.997	0.48	1.94056132121553e-237	6	HLA-DPA1
1.36914240822746e-230	3.44465122582201	0.629	0.106	2.83357712806755e-226	6	TNFAIP2
3.23070626734434e-213	3.41359505914236	0.412	0.05	6.68626969089585e-209	6	NECTIN2
0	3.39048988042782	0.764	0.088	0	6	CD86
8.8118068779737e-168	3.38009176295452	0.938	0.347	1.82369155146544e-163	6	PPA1
3.13780911790584e-284	3.36837471220782	0.967	0.291	6.49400975041793e-280	6	GPR183
2.60064945339996e-238	3.28341148509817	0.997	0.47	5.38230410875655e-234	6	HLA-DPB1
1.99820704414268e-275	3.27293596442352	0.995	0.293	4.13548929855769e-271	6	CST3
0	3.25847020701079	0.648	0.069	0	6	CSF2RA
2.87181655831876e-165	3.24723640632507	0.726	0.175	5.9435115490965e-161	6	TUBA1C
4.00367043857704e-200	3.24136193029477	0.675	0.146	8.28599633967905e-196	6	CPVL
7.88321206173427e-142	3.23347793898246	0.271	0.032	1.63150956829652e-137	6	MIR155HG
0	3.22516888750731	0.461	0.038	0	6	IL18
0	3.18412336766285	0.52	0.05	0	6	PHLDA2
2.06434681870762e-279	3.17298251467869	0.282	0.018	4.27237217599729e-275	6	PPP1R14A
1.15739176230971e-239	3.15060287791327	1	0.487	2.39533799127618e-235	6	HLA-DRA
3.64812601364228e-168	3.10106487562187	0.371	0.05	7.55016159783406e-164	6	RASSF4
0	3.09998262425667	0.42	0.027	0	6	CIITA
3.3765889239477e-306	3.08898131020713	0.957	0.242	6.98818843700217e-302	6	HLA-DRB5
0	3.05736192660904	0.501	0.046	0	6	SPATS2L
1.82334459344788e-221	3.02952460739936	0.455	0.057	3.77359397059973e-217	6	DUSP4
4.81065357315257e-248	2.97360964166225	0.312	0.024	9.95612863499657e-244	6	CLECL1
0	9.8577640349636	0.411	0	0	7	KIF2C
0	9.32472260584631	0.348	0	0	7	CKAP2L
0	8.66505822086933	0.294	0	0	7	HJURP
0	8.63630284492095	0.344	0	0	7	PKMYT1
0	8.62539904492104	0.609	0.002	0	7	UBE2C
0	8.6094237178724	0.488	0.001	0	7	HIST1H3B
0	8.43926627396144	0.569	0.002	0	7	CDK1
0	8.37156707865689	0.318	0.001	0	7	DLGAP5
0	8.24111805743354	0.659	0.004	0	7	TYMS
0	8.14561427286194	0.559	0.003	0	7	CCNB2
0	7.77208948069543	0.813	0.008	0	7	MKI67
0	7.74900189253345	0.482	0.002	0	7	KIF11
0	7.66279444127149	0.278	0.001	0	7	CDC20
0	7.63156234353778	0.438	0.002	0	7	CDCA5
0	7.61143553344449	0.462	0.003	0	7	ASPM
0	7.55243702989456	0.258	0.001	0	7	HIST1H3G
0	7.53673620192002	0.659	0.004	0	7	RRM2
0	7.52148078068296	0.686	0.005	0	7	TPX2
0	7.46395017099589	0.388	0.002	0	7	ANLN
0	7.41299775654805	0.428	0.003	0	7	CDT1
0	7.37103866949034	0.294	0.001	0	7	AURKB
0	7.28120331921529	0.264	0.001	0	7	DTL
0	7.19208927535987	0.753	0.01	0	7	PCLAF
0	7.16182146922105	0.786	0.01	0	7	NUSAP1
0	7.15661710199776	0.401	0.002	0	7	CDCA8
0	7.12195301365516	0.375	0.003	0	7	PLK1
0	7.07063070075904	0.264	0.002	0	7	KIF23
0	6.98024946695264	0.301	0.001	0	7	TTK
0	6.90215177664772	0.789	0.013	0	7	BIRC5
0	6.80076506480055	0.538	0.006	0	7	TK1
0	6.77280473237226	0.465	0.004	0	7	ZWINT
0	6.66565138879041	0.371	0.004	0	7	CCNB1
0	6.64997147842103	0.254	0.002	0	7	CENPA
0	6.61750536876055	0.361	0.002	0	7	UBE2T
0	6.51095917307127	0.575	0.008	0	7	CENPF
0	6.4727784251917	0.348	0.002	0	7	NCAPG
0	6.4679486755164	0.408	0.003	0	7	FOXM1
0	6.37378857892145	0.368	0.004	0	7	CEP55
0	6.36793492965664	0.508	0.006	0	7	SHCBP1
0	6.35353646084041	0.472	0.006	0	7	TOP2A
0	6.32420699194314	0.288	0.003	0	7	KIF14
0	6.28160528920318	0.288	0.003	0	7	UHRF1
0	6.21866396290944	0.391	0.003	0	7	GTSE1
0	6.19051595912878	0.612	0.011	0	7	CDKN3
0	6.15923841115347	0.361	0.004	0	7	ECT2
0	6.1148138850424	0.258	0.002	0	7	ASF1B
0	6.09156002343348	0.398	0.005	0	7	SKA3
0	6.03942727088216	0.849	0.043	0	7	STMN1
0	6.02436516806286	0.522	0.006	0	7	RAD51AP1
0	6.00921756148978	0.348	0.003	0	7	SKA1
